# Supplementary material for: Multi-omic characterization of the sow colostrum and milk microbiome and proteome
Source: Microb Genom. 2026 Jun 17;12(6):001726. doi: 10.1099/mgen.0.001726 (PMC13279891; doi:10.1099/mgen.0.001726)
Supplement: Supplementary Material 2. [file mgen-12-01726-s002.xlsx]

## Sheet: Table S1
Supplementary table S1. Metagenomic sequence accessions. SRA = sequence read archive.
Sample name	SRA accession	BioProject accession	Biosample accession	Sample description
H2S11254D001MT	SRR21357714	PRJNA779404	SAMN23034642	Colostrum metagenome from nursing sow
H2S11261D001MC	SRR21357707	PRJNA779404	SAMN23034653	Colostrum metagenome from nursing sow
H2S11262D001MT	SRR21357701	PRJNA779404	SAMN23034664	Colostrum metagenome from nursing sow
H2S11266D001MC	SRR21357695	PRJNA779404	SAMN23034675	Colostrum metagenome from nursing sow
H2S11269D001MT	SRR21357602	PRJNA779404	SAMN23034686	Colostrum metagenome from nursing sow
H2S11273D001MT	SRR21357594	PRJNA779404	SAMN23034697	Colostrum metagenome from nursing sow
H2S15668D001MT	SRR21357586	PRJNA779404	SAMN23034708	Colostrum metagenome from nursing sow
H2S32226D001MT	SRR21357826	PRJNA779404	SAMN23034730	Colostrum metagenome from nursing sow
H2S32227D001MT	SRR21357818	PRJNA779404	SAMN23034741	Colostrum metagenome from nursing sow
H2S32236D001MC	SRR21357811	PRJNA779404	SAMN23034752	Colostrum metagenome from nursing sow
H2S32731D001MC	SRR21357690	PRJNA779404	SAMN23034763	Colostrum metagenome from nursing sow
H2S88185D001MC	SRR21357686	PRJNA779404	SAMN23034773	Colostrum metagenome from nursing sow
H2S88186D001MC	SRR21357679	PRJNA779404	SAMN23034784	Colostrum metagenome from nursing sow
H2P1001D001FC	SRR21357863	PRJNA779404	SAMN23034067	Fecal metagenome of suckling piglet
H2P1001D004FC	SRR21357862	PRJNA779404	SAMN23034068	Fecal metagenome of suckling piglet
H2P1001D011FC	SRR21357895	PRJNA779404	SAMN23034070	Fecal metagenome of suckling piglet
H2P1001D014FC	SRR21357694	PRJNA779404	SAMN23034071	Fecal metagenome of suckling piglet
H2P1001D021FC	SRR21357670	PRJNA779404	SAMN23034072	Fecal metagenome of suckling piglet
H2P1003D001FC	SRR21357940	PRJNA779404	SAMN23034087	Fecal metagenome of suckling piglet
H2P1003D004FC	SRR21357929	PRJNA779404	SAMN23034088	Fecal metagenome of suckling piglet
H2P1003D007FC	SRR21357861	PRJNA779404	SAMN23034089	Fecal metagenome of suckling piglet
H2P1003D011FC	SRR21357764	PRJNA779404	SAMN23034090	Fecal metagenome of suckling piglet
H2P1003D014FC	SRR21357753	PRJNA779404	SAMN23034091	Fecal metagenome of suckling piglet
H2P1003D021FC	SRR21357658	PRJNA779404	SAMN23034092	Fecal metagenome of suckling piglet
H2P1004D001FC	SRR21357726	PRJNA779404	SAMN23034097	Fecal metagenome of suckling piglet
H2P1004D004FC	SRR21357917	PRJNA779404	SAMN23034098	Fecal metagenome of suckling piglet
H2P1004D007FC	SRR21357906	PRJNA779404	SAMN23034099	Fecal metagenome of suckling piglet
H2P1004D011FC	SRR21357894	PRJNA779404	SAMN23034100	Fecal metagenome of suckling piglet
H2P1004D014FC	SRR21357625	PRJNA779404	SAMN23034101	Fecal metagenome of suckling piglet
H2P1004D021FC	SRR21357614	PRJNA779404	SAMN23034102	Fecal metagenome of suckling piglet
H2P1103D001FC	SRR21357884	PRJNA779404	SAMN23034113	Fecal metagenome of suckling piglet
H2P1103D004FC	SRR21357873	PRJNA779404	SAMN23034114	Fecal metagenome of suckling piglet
H2P1103D007FC	SRR21357716	PRJNA779404	SAMN23034115	Fecal metagenome of suckling piglet
H2P1103D011FC	SRR21357705	PRJNA779404	SAMN23034116	Fecal metagenome of suckling piglet
H2P1103D014FC	SRR21357693	PRJNA779404	SAMN23034117	Fecal metagenome of suckling piglet
H2P1103D021FC	SRR21357598	PRJNA779404	SAMN23034118	Fecal metagenome of suckling piglet
H2P1106D001FC	SRR21357819	PRJNA779404	SAMN23034123	Fecal metagenome of suckling piglet
H2P1106D004FC	SRR21357808	PRJNA779404	SAMN23034124	Fecal metagenome of suckling piglet
H2P1106D007FC	SRR21357683	PRJNA779404	SAMN23034125	Fecal metagenome of suckling piglet
H2P1106D011FC	SRR21357673	PRJNA779404	SAMN23034126	Fecal metagenome of suckling piglet
H2P1106D014FC	SRR21357672	PRJNA779404	SAMN23034127	Fecal metagenome of suckling piglet
H2P1106D021FC	SRR21357671	PRJNA779404	SAMN23034128	Fecal metagenome of suckling piglet
H2P1207D001FC	SRR21357667	PRJNA779404	SAMN23034148	Fecal metagenome of suckling piglet
H2P1207D004FC	SRR21357666	PRJNA779404	SAMN23034149	Fecal metagenome of suckling piglet
H2P1207D011FC	SRR21357665	PRJNA779404	SAMN23034150	Fecal metagenome of suckling piglet
H2P1207D014FC	SRR21357664	PRJNA779404	SAMN23034151	Fecal metagenome of suckling piglet
H2P1207D021FC	SRR21357663	PRJNA779404	SAMN23034152	Fecal metagenome of suckling piglet
H2P1212D001FC	SRR21357800	PRJNA779404	SAMN23034166	Fecal metagenome of suckling piglet
H2P1212D004FC	SRR21357799	PRJNA779404	SAMN23034167	Fecal metagenome of suckling piglet
H2P1212D007FC	SRR21357798	PRJNA779404	SAMN23034168	Fecal metagenome of suckling piglet
H2P1212D011FC	SRR21357797	PRJNA779404	SAMN23034169	Fecal metagenome of suckling piglet
H2P1212D014FC	SRR21357796	PRJNA779404	SAMN23034170	Fecal metagenome of suckling piglet
H2P1212D021FC	SRR21357795	PRJNA779404	SAMN23034171	Fecal metagenome of suckling piglet
H2P605D001FC	SRR21357893	PRJNA779404	SAMN23034472	Fecal metagenome of suckling piglet
H2P605D004FC	SRR21357634	PRJNA779404	SAMN23034473	Fecal metagenome of suckling piglet
H2P605D007FC	SRR21357633	PRJNA779404	SAMN23034474	Fecal metagenome of suckling piglet
H2P605D011FC	SRR21357632	PRJNA779404	SAMN23034475	Fecal metagenome of suckling piglet
H2P605D014FC	SRR21357631	PRJNA779404	SAMN23034476	Fecal metagenome of suckling piglet
H2P606D001FC	SRR21357627	PRJNA779404	SAMN23034482	Fecal metagenome of suckling piglet
H2P606D004FC	SRR21357626	PRJNA779404	SAMN23034483	Fecal metagenome of suckling piglet
H2P606D007FC	SRR21357624	PRJNA779404	SAMN23034484	Fecal metagenome of suckling piglet
H2P606D011FC	SRR21357623	PRJNA779404	SAMN23034485	Fecal metagenome of suckling piglet
H2P606D014FC	SRR21357622	PRJNA779404	SAMN23034486	Fecal metagenome of suckling piglet
H2P606D021FC	SRR21357621	PRJNA779404	SAMN23034487	Fecal metagenome of suckling piglet
H2P607D001FC	SRR21357617	PRJNA779404	SAMN23034492	Fecal metagenome of suckling piglet
H2P607D004FC	SRR21357616	PRJNA779404	SAMN23034493	Fecal metagenome of suckling piglet
H2P607D007FC	SRR21357615	PRJNA779404	SAMN23034494	Fecal metagenome of suckling piglet
H2P607D011FC	SRR21357613	PRJNA779404	SAMN23034495	Fecal metagenome of suckling piglet
H2P607D014FC	SRR21357612	PRJNA779404	SAMN23034496	Fecal metagenome of suckling piglet
H2P607D021FC	SRR21357611	PRJNA779404	SAMN23034497	Fecal metagenome of suckling piglet
H2P701D001FC	SRR21357607	PRJNA779404	SAMN23034512	Fecal metagenome of suckling piglet
H2P701D004FC	SRR21357860	PRJNA779404	SAMN23034513	Fecal metagenome of suckling piglet
H2P701D007FC	SRR21357859	PRJNA779404	SAMN23034514	Fecal metagenome of suckling piglet
H2P701D011FC	SRR21357858	PRJNA779404	SAMN23034515	Fecal metagenome of suckling piglet
H2P701D014FC	SRR21357856	PRJNA779404	SAMN23034516	Fecal metagenome of suckling piglet
H2P701D021FC	SRR21357855	PRJNA779404	SAMN23034517	Fecal metagenome of suckling piglet
H2P706D001FC	SRR21357851	PRJNA779404	SAMN23034532	Fecal metagenome of suckling piglet
H2P706D004FC	SRR21357850	PRJNA779404	SAMN23034533	Fecal metagenome of suckling piglet
H2P706D007FC	SRR21357849	PRJNA779404	SAMN23034534	Fecal metagenome of suckling piglet
H2P706D011FC	SRR21357848	PRJNA779404	SAMN23034535	Fecal metagenome of suckling piglet
H2P706D014FC	SRR21357847	PRJNA779404	SAMN23034536	Fecal metagenome of suckling piglet
H2P706D021FC	SRR21357845	PRJNA779404	SAMN23034537	Fecal metagenome of suckling piglet
H2P805D001FC	SRR21357841	PRJNA779404	SAMN23034572	Fecal metagenome of suckling piglet
H2P805D004FC	SRR21357840	PRJNA779404	SAMN23034573	Fecal metagenome of suckling piglet
H2P805D007FC	SRR21357839	PRJNA779404	SAMN23034574	Fecal metagenome of suckling piglet
H2P805D011FC	SRR21357838	PRJNA779404	SAMN23034575	Fecal metagenome of suckling piglet
H2P805D014FC	SRR21357837	PRJNA779404	SAMN23034576	Fecal metagenome of suckling piglet
H2P805D021FC	SRR21357836	PRJNA779404	SAMN23034577	Fecal metagenome of suckling piglet
H2P812D001FC	SRR21357891	PRJNA779404	SAMN23034590	Fecal metagenome of suckling piglet
H2P812D004FC	SRR21357890	PRJNA779404	SAMN23034591	Fecal metagenome of suckling piglet
H2P812D007FC	SRR21357889	PRJNA779404	SAMN23034592	Fecal metagenome of suckling piglet
H2P812D011FC	SRR21357888	PRJNA779404	SAMN23034593	Fecal metagenome of suckling piglet
H2P812D014FC	SRR21357887	PRJNA779404	SAMN23034594	Fecal metagenome of suckling piglet
H2P812D021FC	SRR21357886	PRJNA779404	SAMN23034595	Fecal metagenome of suckling piglet
H2P902D001FC	SRR21357881	PRJNA779404	SAMN23034600	Fecal metagenome of suckling piglet
H2P902D004FC	SRR21357880	PRJNA779404	SAMN23034601	Fecal metagenome of suckling piglet
H2P902D007FC	SRR21357879	PRJNA779404	SAMN23034602	Fecal metagenome of suckling piglet
H2P902D011FC	SRR21357878	PRJNA779404	SAMN23034603	Fecal metagenome of suckling piglet
H2P902D014FC	SRR21357877	PRJNA779404	SAMN23034604	Fecal metagenome of suckling piglet
H2P902D021FC	SRR21357876	PRJNA779404	SAMN23034605	Fecal metagenome of suckling piglet
H2P913D001FC	SRR21357872	PRJNA779404	SAMN23034629	Fecal metagenome of suckling piglet
H2P913D004FC	SRR21357871	PRJNA779404	SAMN23034630	Fecal metagenome of suckling piglet
H2P913D007FC	SRR21357870	PRJNA779404	SAMN23034631	Fecal metagenome of suckling piglet
H2P913D011FC	SRR21357869	PRJNA779404	SAMN23034632	Fecal metagenome of suckling piglet
H2P913D014FC	SRR21357868	PRJNA779404	SAMN23034633	Fecal metagenome of suckling piglet
H2P913D021FC	SRR21357867	PRJNA779404	SAMN23034634	Fecal metagenome of suckling piglet
H2S11254D007MT	SRR21357712	PRJNA779404	SAMN23034645	Milk metagenome from nursing sow
H2S11254D021MT	SRR21357710	PRJNA779404	SAMN23034649	Milk metagenome from nursing sow
H2S11261D007MC	SRR21357706	PRJNA779404	SAMN23034656	Milk metagenome from nursing sow
H2S11261D021MC	SRR21357704	PRJNA779404	SAMN23034660	Milk metagenome from nursing sow
H2S11262D007MT	SRR21357699	PRJNA779404	SAMN23034667	Milk metagenome from nursing sow
H2S11262D021MT	SRR21357697	PRJNA779404	SAMN23034671	Milk metagenome from nursing sow
H2S11266D007MC	SRR21357691	PRJNA779404	SAMN23034678	Milk metagenome from nursing sow
H2S11266D021MC	SRR21357605	PRJNA779404	SAMN23034682	Milk metagenome from nursing sow
H2S11269D007MT	SRR21357600	PRJNA779404	SAMN23034689	Milk metagenome from nursing sow
H2S11269D021MT	SRR21357597	PRJNA779404	SAMN23034693	Milk metagenome from nursing sow
H2S11273D007MT	SRR21357592	PRJNA779404	SAMN23034700	Milk metagenome from nursing sow
H2S11273D021MT	SRR21357590	PRJNA779404	SAMN23034704	Milk metagenome from nursing sow
H2S15668D007MT	SRR21357584	PRJNA779404	SAMN23034711	Milk metagenome from nursing sow
H2S15668D021MT	SRR21357582	PRJNA779404	SAMN23034715	Milk metagenome from nursing sow
H2S32222D007MC	SRR21357832	PRJNA779404	SAMN23034722	Milk metagenome from nursing sow
H2S32222D021MC	SRR21357829	PRJNA779404	SAMN23034726	Milk metagenome from nursing sow
H2S32226D007MT	SRR21357824	PRJNA779404	SAMN23034733	Milk metagenome from nursing sow
H2S32226D021MT	SRR21357822	PRJNA779404	SAMN23034737	Milk metagenome from nursing sow
H2S32227D007MT	SRR21357816	PRJNA779404	SAMN23034744	Milk metagenome from nursing sow
H2S32227D021MT	SRR21357814	PRJNA779404	SAMN23034748	Milk metagenome from nursing sow
H2S32236D007MC	SRR21357809	PRJNA779404	SAMN23034755	Milk metagenome from nursing sow
H2S32236D021MC	SRR21357807	PRJNA779404	SAMN23034759	Milk metagenome from nursing sow
H2S32731D007MC	SRR21357689	PRJNA779404	SAMN23034766	Milk metagenome from nursing sow
H2S32731D021MC	SRR21357688	PRJNA779404	SAMN23034770	Milk metagenome from nursing sow
H2S88185D007MC	SRR21357684	PRJNA779404	SAMN23034776	Milk metagenome from nursing sow
H2S88185D021MC	SRR21357682	PRJNA779404	SAMN23034780	Milk metagenome from nursing sow
H2S88186D007MC	SRR21357677	PRJNA779404	SAMN23034787	Milk metagenome from nursing sow
H2S88186D021MC	SRR21357675	PRJNA779404	SAMN23034791	Milk metagenome from nursing sow

## Sheet: Table S2
Supplementary table S2. Summary of bacterial isolates recovered from sow colostrum and milk. The relative abundance (%) of the isolate genomes in the sow colostrum (n =13), sow milk (n = 28), and day 1 to day 21 piglet fecal (n=53) metagenomes is also displayed along with antimicrobial resistance genes detected. Isolates sharing 99.99% average nucleotide identity have the same letter under the "S…														±
Isolate ID	Biosample accession	Genome accession	Species	Strain letter	Colostrum percent relative abundance ± SEM	Milk percent relative abundance ± SEM (days 7 and 21)	Piglet feces percent relative abundance ± SEM(day 1 through 21)	Antimicrobial resistance genes	Copper or zinc resistance genes	CAZymes	Predicted CAZyme gene cluster substrates	No. contigs	Total length (bp)	N50 (bp)	GC (%)	Completeness (%)	Contamination (%)	Sequencing technology	Assembler
11273D007AT	SAMN43289475	JBPPWK000000000	Actinobacillus_B aerogenes		0.040 ± 0.035	0.026 ± 0.004	0.240 ± 0.0296	estT, blaROB-1, tet(B)		GH2, GH3, GH13, GH23, GH24, GH32, GH77, GH102, GH103, GH109, AA1, CBM48, CBM50, CE11, CE4, CE9, GT119, GT121, GT129, GT19, GT2, GT25, GT28, GT30, GT32, GT35, GT4, GT5, GT51, GT9	Levoglucosan, starch	97	2308211	86415	40.8	100	0.01	MiSeq	SPAdes
32236D007CT-2	SAMN43289523	JBPPUT000000000	Actinobacillus_B aerogenes		0.018 ± 0.015	0.018 ± 0.003	0.151 ± 0.0235			GH2, GH3, GH13, GH23, GH24, GH32, GH77, GH102, GH103, GH109, AA1, CBM48, CBM50, CE11, CE4, CE9, GT119, GT121, GT129, GT19, GT2, GT25, GT28, GT30, GT32, GT35, GT4, GT41, GT5, GT51, GT9	Levoglucosan, starch	28	2287429	191636	40.83	100	0	MiSeq	SPAdes
15668D000AM	SAMN43289482	JBPPWE000000000	Aerococcus suis		0.057 ± 0.041	0.060 ± 0.012	0.017 ± 0.0025	lnu(A), tet(M)	tcrB	GH13, GH23, GH32, GH33, GH35, GH73, GH77, GH84, GH101, CBM32, CBM40, CE7, CE9, GT119, GT2, GT28, GT35, GT4, GT51	Human milk oligosaccharide, starch, trehalose	16	1420470	181126	36.52	96.42	0.05	MiSeq	SPAdes
88186D021AR	SAMN43289554	JBPPTP000000000	Aerococcus urinaeequi		0.036 ± 0.008	0.178 ± 0.064	0.003 ± 0.0003	lnu(A), tet(M)	tcrA, tcrB, tcrY, tcrZ	GH1, GH4, GH13, GH23, GH32, GH36, GH73, GH77, GH109, GH170, CBM34, CBM41, CBM48, CBM50, CE4, CE9, GT119, GT2, GT28, GT35, GT4, GT5, GT51, GT8	Cellobiose, glucomannan, inulin, raffinose, starch, trehalose	30	1975518	178037	39.28	99.9	0.02	MiSeq	SPAdes
11269D000AT	SAMN43289464	JBPPWS000000000	Clostridium nitritogenes		0.001 ± 0.0002	0.008 ± 0.002	0.025 ± 0.0057	erm(Q), lnu(P), tetB(P)		GH1, GH2, GH3, GH4, GH13, GH16, GH18, GH20, GH23, GH25, GH31, GH32, GH35, GH36, GH38, GH42, GH53, GH63, GH73, GH77, GH85, GH94, GH125, GH126, GH140, GH144, GH164, GH170, GH190, AA4, AA7, CBM13, CBM32, CBM4, CBM48, CBM5, CBM50, CBM51, CBM71, CE20, CE4, CE7, CE9, GT1, GT119, GT2, GT28, GT35, GT4, GT5, GT51, GT84	Alpha-mannan, cellobiose, fructan, glucomannan, glycogen, human milk oligosaccharide, lactose, starch, xylan	24	3038426	1838385	28.04	100	0.3	MiSeq	SPAdes
32226D007BT	SAMN43289505	JBPPVH000000000	Clostridium nitritogenes		0.001 ± 0.0002	0.007 ± 0.002	0.021 ± 0.0051	erm(Q), lnu(P), tetB(P)		GH1, GH2, GH3, GH4, GH13, GH16, GH18, GH20, GH23, GH25, GH31, GH32, GH35, GH36, GH38, GH42, GH53, GH63, GH73, GH77, GH85, GH94, GH125, GH126, GH140, GH144, GH164, GH170, GH190, AA4, AA7, CBM13, CBM32, CBM4, CBM48, CBM5, CBM50, CBM51, CBM71, CE20, CE4, CE7, CE9, GT1, GT119, GT2, GT28, GT35, GT4, GT5, GT51, GT84	Alpha-mannan, cellobiose, fructan, glucomannan, glycogen, human milk oligosaccharide, lactose, starch, xylan	30	3029591	563504	28.07	100	0.28	MiSeq	SPAdes
32226D021AM	SAMN43289508	JBPPVF000000000	Clostridium nitritogenes		0.001 ± 0.0004	0.008 ± 0.002	0.047 ± 0.0089	erm(Q), lnu(P), tetB(P)		GH1, GH2, GH3, GH4, GH13, GH16, GH18, GH20, GH23, GH25, GH31, GH32, GH35, GH36, GH38, GH42, GH53, GH63, GH73, GH77, GH85, GH94, GH125, GH126, GH140, GH144, GH164, GH170, GH190, AA4, AA7, CBM13, CBM32, CBM4, CBM48, CBM5, CBM50, CBM51, CBM71, CE20, CE4, CE7, CE9, GT1, GT101, GT119, GT2, GT28, GT35, GT4, GT5, GT51, GT84	Alpha-mannan, beta-glucoside, cellobiose, fructan, glucomannan, glycogen, human milk oligosaccharide, starch, xylan	62	3212303	2262119	28.15	100	2.08	MiSeq	SPAdes
32731D007DR	SAMN43289536	JBPPUH000000000	Clostridium thermobutyricum		0.002 ± 0.001	0.030 ± 0.007	0.006 ± 0.0008	lnu(P), tetA(P), tetB(P)		GH1, GH2, GH3, GH4, GH13, GH16, GH20, GH23, GH25, GH31, GH73, GH77, GH94, GH112, GH126, GH133, GH144, GH170, GH190, AA2, AA4, AA7, CBM32, CBM34, CBM48, CBM50, CE1, CE4, CE9, GT113, GT119, GT2, GT28, GT35, GT4, GT5, GT51, GT84, PL38	Cellobiose, chitin, galactan, glycogen, human milk oligosaccharide, lactose, starch	59	3264107	145016	26.27	99.55	1.97	MiSeq	SPAdes
32226D007AR	SAMN43289503	JBPPVJ000000000	Corynebacterium freneyi		0.017 ± 0.004	0.035 ± 0.014	0.016 ± 0.0019	aadA9, qacEdelta1, sul1, tet(33)		GH1, GH13, GH23, GH25, GH65, GH76, GH77, GH109, CBM12, CBM48, CE1, CE14, CE5, CE9, GT119, GT2, GT20, GT28, GT35, GT39, GT4, GT51, GT53, GT81, GT85, GT87	Glycogen, glycosaminoglycan	122	2723735	46667	68.88	99.93	0.02	MiSeq	SPAdes
32237D007BR	SAMN43289531	JBPPUL000000000	Corynebacterium phoceense_A		0.002 ± 0.001	0.039 ± 0.011	0.002 ± 0.0002	cmx, erm(X), tet(33), tet(Z)		GH1, GH3, GH5, GH13, GH23, GH25, GH32, GH76, GH77, GH183, AA1, AA3, CBM48, CE1, CE14, CE4, CE5, GT1, GT101, GT119, GT2, GT20, GT28, GT35, GT39, GT4, GT51, GT53, GT76, GT85, GT87, GT89	Cellobiose, galactomannan, glycogen, starch	52	2831577	128987	63.55	100	0.12	MiSeq	SPAdes
32226D007BW	SAMN43289506		Corynebacterium sp024580955		0.005 ± 0.003	0.044 ± 0.010	0.004 ± 0.0005	erm(X)		GH3, GH13, GH15, GH23, GH32, GH76, GH77, AA1, CBM48, CE1, CE14, CE5, CE9, GT119, GT2, GT20, GT28, GT35, GT39, GT4, GT51, GT53, GT81, GT85, GT87, GT89	Fructan, glycogen, starch	1	2392108	2392108	60.56	99.94	0.01	PacBio	Trycycler
11254D000AR	SAMN43289422	JBPPYC000000000	Corynebacterium sp028726465		0.010 ± 0.006	0.012 ± 0.003	0.001 ± 0.0002	erm(X)		GH3, GH13, GH23, GH25, GH32, GH76, GH77, AA1, AA3, CBM48, CE1, CE14, CE5, CE9, GT119, GT2, GT20, GT28, GT35, GT39, GT4, GT51, GT53, GT81, GT85, GT87, GT89	Glycogen, starch	74	2443548	80841	65.82	99.9	0.05	MiSeq	SPAdes
11254D007CR	SAMN43289427	JBPPXY000000000	Corynebacterium sp028726465		0.011 ± 0.008	0.014 ± 0.003	0.001 ± 0.0003	cmx, erm(X)		GH3, GH13, GH23, GH25, GH32, GH76, GH77, AA1, AA3, CBM48, CE1, CE14, CE5, CE9, GT119, GT2, GT20, GT28, GT35, GT39, GT4, GT51, GT53, GT81, GT85, GT87, GT89	Glycogen, starch	82	2449343	58783	65.73	99.44	0.04	MiSeq	SPAdes
11266D000AW	SAMN43289454	JBPPXA000000000	Corynebacterium sp028726465		0.012 ± 0.008	0.012 ± 0.002	0.001 ± 0.0002	cmx, erm(X), tet(33)		GH3, GH13, GH23, GH25, GH32, GH76, GH77, AA1, AA3, CBM48, CE1, CE14, CE5, CE9, GT119, GT2, GT20, GT28, GT35, GT39, GT4, GT51, GT53, GT81, GT85, GT87, GT89	Glycogen, starch	57	2387476	82025	66.03	99.8	0.05	MiSeq	SPAdes
32222D000AT	SAMN43289490	JBPPVW000000000	Corynebacterium sp028726465		0.013 ± 0.009	0.013 ± 0.003	0.001 ± 0.0003	erm(X)		GH3, GH13, GH23, GH25, GH32, GH76, GH77, AA1, AA3, CBM48, CE1, CE14, CE5, CE9, GT119, GT2, GT20, GT28, GT35, GT39, GT4, GT51, GT53, GT81, GT85, GT87, GT89	Glycogen, starch	44	2440265	140654	65.83	99.77	0.03	MiSeq	SPAdes
32222D000BW	SAMN43289492	JBPPVU000000000	Corynebacterium sp028726465		0.011 ± 0.007	0.011 ± 0.002	0.001 ± 0.0002	erm(X)		GH3, GH13, GH23, GH25, GH32, GH76, GH77, AA1, AA3, CBM48, CE1, CE14, CE5, CE9, GT119, GT2, GT20, GT28, GT35, GT39, GT4, GT51, GT53, GT81, GT85, GT87, GT89	Glycogen, starch	67	2393535	82254	65.98	99.82	0.06	MiSeq	SPAdes
32227D021BW-2	SAMN43289519	JBPPUW000000000	Enterococcus_C dispar		0.001 ± 0.0003	0.006 ± 0.001	0.008 ± 0.0015	ant(6)-Ia, erm(B), lnu(A), tet(M)	tcrB, tcrZ	GH1, GH2, GH3, GH4, GH8, GH13, GH20, GH23, GH25, GH35, GH36, GH38, GH65, GH73, GH85, GH92, GH94, GH109, GH112, GH125, GH130, GH170, AA1, CBM32, CBM34, CBM48, CBM50, CE1, CE4, CE9, GT108, GT119, GT134, GT2, GT26, GT28, GT35, GT4, GT5, GT51	Alpha-glucan, alpha-mannan, beta-glucan, beta-mannooligosaccharide, cellobiose, human milk oligosaccharide, levoglucosan, raffinose, starch	78	2873931	223477	37.01	100	0.35	MiSeq	SPAdes
11269D007AW	SAMN43289467	JBPPWP000000000	Escherichia coli		0.061 ± 0.013	0.093 ± 0.015	11.728 ± 0.8078		copA, cueO, cueR, cusA, cusB, cusC, cusF/cusX, cusR, cusS, zitB, zntA, zntR, zraR, zraS	GH1, GH2, GH3, GH4, GH8, GH13, GH18, GH23, GH24, GH25, GH31, GH32, GH33, GH36, GH37, GH63, GH65, GH73, GH77, GH102, GH103, GH109, GH153, GH186, AA1, AA2, AA3, AA6, CBM34, CBM48, CBM50, CE1, CE11, CE4, CE8, CE9, GT1, GT107, GT119, GT120, GT121, GT134, GT19, GT2, GT20, GT26, GT28, GT30, GT35, GT4, GT5, GT51, GT56, GT8, GT83, GT9, PL22, PL9	Beta-galactooligosaccharide, beta-glucoside, cellobiose, cellulose, chitin, glycogen, glycosaminoglycan, human milk oligosaccharide, lactose, pectin, raffinose, starch, trehalose, xylan, xyloglucan	70	5025588	194257	50.35	100	1.06	MiSeq	SPAdes
15668D021AT	SAMN43289487	JBPPVZ000000000	Klebsiella pneumoniae		0.007 ± 0.004	0.013 ± 0.005	0.075 ± 0.0064	blaSHV-11, fosA,oqxA, oqxB	copA, cueR, cusA, cusR, zntR, zraR	GH1, GH2, GH3, GH4, GH5, GH8, GH13, GH18, GH19, GH23, GH24, GH31, GH32, GH36, GH37, GH39, GH42, GH43, GH53, GH73, GH77, GH78, GH102, GH103, GH105, GH108, GH109, GH153, GH186, AA1, AA2, AA3, AA6, CBM34, CBM35, CBM41, CBM48, CBM50, CBM67, CBM91, CE1, CE11, CE14, CE4, CE8, CE9, GT1, GT111, GT119, GT120, GT121, GT123, GT19, GT2, GT20, GT26, GT28, GT30, GT35, GT4, GT5, GT51, GT56, GT8, GT83, GT9, PL22	Arabinogalactan, beta-glucan, cellobiose, cellulose, chitin, galactan, glucomannan, glycogen, glycosaminoglycan, lactose, melibiose, raffinose, starch, xylan, xyloglucan	33	5455574	403115	57.21	100	0.34	MiSeq	SPAdes
32227D021AW-1	SAMN43289517	JBPPYE000000000	Lactiplantibacillus plantarum		0.000 ± 0.0001	0.007 ± 0.003	0.002 ± 0.0002	lnu(A)		GH1, GH2, GH13, GH23, GH25, GH31, GH32, GH36, GH38, GH42, GH43, GH65, GH73, GH85, GH170, GH188, AA4, CBM32, CBM34, CBM48, CBM50, CE1, CE2, CE4, CE9, GT111, GT119, GT125, GT2, GT26, GT28, GT35, GT4, GT5, GT51	Alpha-galactan, alpha-glucan, beta-glucoside, cellobiose, galactan, galactomannan, glycogen, human milk oligosaccharide, inulin, trehalose	97	3055941	233383	45.09	100	0.61	MiSeq	SPAdes
32237D021AM	SAMN43289532	JBPWPL000000000	Lactiplantibacillus plantarum		0.001 ± 0.001	0.008 ± 0.003	0.006 ± 0.0005			GH1, GH2, GH13, GH23, GH25, GH31, GH32, GH36, GH38, GH42, GH65, GH73, GH85, GH109, GH170, GH188, AA1, AA4, CBM32, CBM34, CBM48, CBM50, CE1, CE2, CE4, CE9, GT111, GT119, GT125, GT2, GT26, GT28, GT32, GT35, GT4, GT5, GT51, GT92	Alpha-galactan, alpha-glucan, beta-glucoside, cellobiose, galactan, galactomannan, glycogen, human milk oligosaccharide, inulin, levoglucosan, starch, trehalose	8	3148525	2976781	45.09	100	0.68	MiSeq; Nanopore	Trycycler
11266D007AW	SAMN43289456	JBPPWZ000000000	Lactobacillus amylovorus	C	0.279 ± 0.138	0.409 ± 0.079	0.954 ± 0.1013	tet(W)		GH1, GH2, GH3, GH4, GH8, GH13, GH16, GH25, GH31, GH32, GH36, GH42, GH65, GH73, GH170, CBM32, CBM34, CBM41, CBM48, CE9, GT1, GT101, GT113, GT119, GT125, GT14, GT2, GT26, GT28, GT32, GT35, GT4, GT5, GT51, GT8	Beta-galactooligosaccharide, beta-glucoside, cellobiose, fructan, galactomannan, glycogen, raffinose, starch	109	1993573	40724	37.77	100	0.33	MiSeq	SPAdes
11266D007BM-1	SAMN43289457	JBPWPH000000000	Lactobacillus amylovorus	C	0.312 ± 0.155	0.454 ± 0.088	1.061 ± 0.1120	tet(W)		GH1, GH2, GH3, GH4, GH8, GH13, GH16, GH25, GH31, GH32, GH36, GH42, GH65, GH73, GH170, CBM32, CBM34, CBM41, CBM48, CE9, GT1, GT101, GT113, GT119, GT125, GT14, GT2, GT26, GT28, GT32, GT35, GT4, GT5, GT51, GT8	Beta-galactooligosaccharide, beta-glucoside, cellobiose, fructan, galactomannan, glycogen, raffinose, starch	3	2117013	2094262	37.96	100	0.43	MiSeq; PacBio	Trycycler
11266D007DM	SAMN43289459	JBPPWX000000000	Lactobacillus amylovorus		0.325 ± 0.160	0.478 ± 0.093	1.163 ± 0.1242	tet(W)		GH1, GH2, GH3, GH4, GH8, GH13, GH16, GH25, GH31, GH32, GH36, GH42, GH65, GH68, GH73, GH170, CBM32, CBM34, CBM41, CBM48, CE9, GT1, GT101, GT111, GT113, GT119, GT125, GT14, GT2, GT26, GT28, GT32, GT35, GT4, GT5, GT51, GT8	Beta-galactooligosaccharide, beta-glucoside, cellobiose, galactomannan, glycogen, raffinose, starch	111	1980461	38507	37.86	100	0.2	MiSeq	SPAdes
11261D021BM	SAMN43289442	JBPPXL000000000	Latilactobacillus curvatus		0.003 ± 0.001	0.009 ± 0.003	0.006 ± 0.0005	lnu(A), tet(M)		GH1, GH3, GH4, GH13, GH23, GH25, GH32, GH38, GH65, GH73, GH125, GH170, CBM34, CBM50, CE4, CE6, CE9, GT101, GT119, GT130, GT2, GT28, GT32, GT4, GT51, GT8	Alpha-mannan, beta-glucoside, cellobiose, galactomannan, glucomannan, starch, trehalose	80	2061566	65026	41.68	100	0.08	MiSeq	SPAdes
11269D021BM	SAMN43289472	JBPWPG000000000	Latilactobacillus curvatus		0.001 ± 0.0003	0.010 ± 0.003	0.012 ± 0.0014	fexB, poxtA, tet(M)		GH1, GH3, GH13, GH23, GH25, GH32, GH65, GH73, GH170, CBM34, CBM50, CE4, CE6, CE9, GT111, GT119, GT2, GT28, GT4, GT51, GT8	Beta-glucoside, cellobiose, galactomannan, glucomannan, human milk oligosaccharide, starch, trehalose	4	2004055	1956447	41.94	99.99	0.21	PacBio	Trycycler
11254D021BM	SAMN43289429		Ligilactobacillus salivarius		0.006 ± 0.005	0.019 ± 0.004	0.335 ± 0.0495	lnu(C)		GH1, GH2, GH13, GH23, GH25, GH32, GH36, GH65, GH73, CBM34, CBM48, CBM50, CE4, CE9, GT111, GT113, GT119, GT125, GT14, GT2, GT26, GT28, GT32, GT35, GT4, GT5, GT51, GT8	Alpha-galactan, glycogen, inulin, trehalose	2	2040758	1807981	32.92	99.96	0.03	MiSeq; Nanopore	Trycycler
11266D007AM-1	SAMN43289455	JBPWPI000000000	Limosilactobacillus reuteri		0.104 ± 0.072	0.250 ± 0.063	0.218 ± 0.0186	lnu(A), tet(W)		GH2, GH8, GH13, GH23, GH25, GH31, GH36, GH43, GH53, GH65, GH66, GH68, GH70, GH73, GH120, CBM50, GT101, GT111, GT113, GT119, GT125, GT2, GT28, GT32, GT4, GT51, GT8	Alpha-glucan, starch	6	2181424	2078012	39.02	100	0.34	PacBio	Trycycler
11266D021AM	SAMN43289460	JBPPWW000000000	Limosilactobacillus reuteri		0.087 ± 0.061	0.213 ± 0.054	0.183 ± 0.0159	lnu(A), tet(W)		GH2, GH8, GH13, GH23, GH25, GH31, GH36, GH43, GH53, GH65, GH66, GH68, GH70, GH73, GH120, CBM50, GT101, GT111, GT113, GT119, GT125, GT2, GT28, GT32, GT4, GT51, GT8	Alpha-glucan, starch	163	2011022	23094	38.68	100	0.21	MiSeq	SPAdes
11266D000AM	SAMN43289453	JBPPXB000000000	Limosilactobacillus reuteri_I		0.105 ± 0.074	0.243 ± 0.061	0.231 ± 0.0206	tet(W)		GH2, GH8, GH13, GH25, GH31, GH36, GH42, GH43, GH65, GH68, GH70, GH73, GH120, CBM50, GT101, GT111, GT113, GT119, GT125, GT2, GT28, GT32, GT4, GT51, GT8	Alpha-glucan, beta-galactooligosaccharide, starch	142	1937469	30817	38.64	100	0.15	MiSeq	SPAdes
32222D021BR	SAMN43289501	JBPPVL000000000	Proteus vulgaris		0.001 ± 0.0001	0.001 ± 0.001	0.004 ± 0.0009			GH1, GH3, GH4, GH8, GH13, GH23, GH24, GH32, GH33, GH73, GH102, GH103, GH105, GH154, AA1, AA10, AA3, CBM48, CBM50, CE1, CE11, CE4, CE9, GT119, GT120, GT121, GT19, GT2, GT26, GT28, GT30, GT35, GT4, GT5, GT51, GT56, GT83, GT9, PL8	Cellobiose, cellulose, chitin, glycogen, glycosaminoglycan, host glycan, starch	40	3959513	281933	37.82	100	0.13	MiSeq	SPAdes
11254D007BW	SAMN43289425	JBPWPK000000000	Rothia sp.	B	0.049 ± 0.015	0.377 ± 0.069	0.012 ± 0.0021	erm(56)		GH1, GH2, GH13, GH15, GH16, GH23, GH32, GH76, CE14, CE9, GT1, GT119, GT12, GT2, GT25, GT28, GT39, GT4, GT51, GT87	Starch	2	2403431	2395174	59.62	100	0.32	PacBio	Trycycler
11254D007CT	SAMN43289426	JBPPXZ000000000	Rothia sp.	B	0.048 ± 0.016	0.372 ± 0.070	0.012 ± 0.0021	erm(56)		GH1, GH2, GH13, GH15, GH16, GH23, GH32, GH76, CE14, CE9, GT1, GT119, GT12, GT2, GT25, GT28, GT39, GT4, GT51, GT87	Starch	37	2385518	177406	59.64	100	0.32	MiSeq	SPAdes
11273D007AR	SAMN43289476	JBPPWJ000000000	Rothia sp.		0.076 ± 0.026	1.059 ± 0.251	0.037 ± 0.0056	lnu(C), tet(M)		GH1, GH2, GH13, GH15, GH16, GH23, GH25, GH32, GH76, AA1, CE14, CE9, GT1, GT119, GT12, GT2, GT25, GT28, GT39, GT4, GT51, GT87	Starch	37	2360290	149226	59.79	100	0.04	MiSeq	SPAdes
32237D007AR	SAMN43289528	JBPPUO000000000	Rothia sp034179845	U	0.326 ± 0.139	0.419 ± 0.171	0.002 ± 0.0004	erm(B)		GH15, GH16, GH23, GH76, CE1, CE14, GT1, GT119, GT2, GT28, GT39, GT4, GT51		31	2032793	157118	56.54	100	0	MiSeq	SPAdes
88186D007BW	SAMN43289552	JBPPTR000000000	Rothia sp034179845	U	0.322 ± 0.121	0.494 ± 0.250	0.004 ± 0.0005	lnu(C)		GH15, GH16, GH23, GH76, CE1, CE14, GT1, GT11, GT119, GT2, GT25, GT28, GT39, GT4, GT51, GT87		25	2021072	154544	56.63	100	0.01	MiSeq	SPAdes
11273D007AW	SAMN43289477	JBPPWI000000000	Sarcina perfringens		0.004 ± 0.002	0.020 ± 0.003	0.550 ± 0.0898	ant(6)-Ib, lnu(P), tet(44)		GH1, GH2, GH3, GH4, GH13, GH16, GH20, GH23, GH25, GH29, GH31, GH32, GH33, GH36, GH38, GH39, GH42, GH73, GH77, GH84, GH85, GH95, GH101, GH109, GH112, GH123, GH125, GH126, GH133, GH190, AA4, AA7, CBM32, CBM34, CBM4, CBM41, CBM48, CBM50, CBM51, CBM71, CE4, CE7, CE9, GT119, GT122, GT2, GT26, GT28, GT35, GT4, GT5, GT51	Galactomannan, glycogen, host glycan, human milk oligosaccharide, lactose, starch	68	3100198	110578	28.18	99.91	0.31	MiSeq	SPAdes
32226D021AR	SAMN43289509		Sarcina perfringens		0.005 ± 0.002	0.025 ± 0.003	0.623 ± 0.1017	ant(6)-Ib, erm(Q), lnu(P), tet(44)		GH1, GH2, GH3, GH13, GH16, GH20, GH23, GH25, GH29, GH31, GH32, GH33, GH36, GH38, GH39, GH42, GH73, GH77, GH84, GH85, GH89, GH95, GH101, GH109, GH112, GH123, GH125, GH126, GH133, GH190, AA4, AA7, CBM32, CBM34, CBM4, CBM40, CBM41, CBM48, CBM50, CBM51, CBM56, CBM71, CE4, CE7, CE9, GT119, GT122, GT2, GT26, GT28, GT35, GT4, GT5, GT51	Beta-glucan, fructan, galactomannan, glycogen, host glycan, human milk oligosaccharide, lactose, starch, xylan	1	3218021	3218021	28.43	99.99	1.05	PacBio	Trycycler
32236D007CT-1	SAMN43289522	JBPPYD000000000	Sarcina perfringens		0.027 ± 0.017	0.081 ± 0.018	4.071 ± 0.7274	ant(6)-Ib. tet(44)		GH1, GH2, GH3, GH13, GH16, GH20, GH23, GH25, GH29, GH31, GH32, GH33, GH36, GH38, GH39, GH42, GH65, GH73, GH77, GH84, GH85, GH89, GH95, GH101, GH109, GH112, GH123, GH125, GH126, GH133, GH190, AA4, AA7, CBM32, CBM34, CBM40, CBM41, CBM48, CBM50, CBM51, CBM71, CE4, CE7, CE9, GT119, GT2, GT26, GT28, GT35, GT4, GT5, GT51, GT8	Galactomannan, glycogen, host glycan, human milk oligosaccharide, levoglucosan, raffinose, starch, trehalose	100	3489140	92152	28.08	100	0.14	MiSeq	SPAdes
32222D021AW	SAMN43289499	JBPPVN000000000	Sarcina ventriculi		0.057 ± 0.021	0.530 ± 0.185	0.020 ± 0.0011	lnu(P), tet(O)		GH1, GH2, GH3, GH4, GH13, GH16, GH23, GH24, GH25, GH32, GH36, GH39, GH53, GH73, GH77, GH94, GH133, GH190, AA4, CBM13, CBM34, CBM4, CBM48, CBM50, CE4, GT1, GT113, GT119, GT2, GT26, GT28, GT35, GT4, GT5, GT51, GT84	Beta-glucan, host glycan, human milk oligosaccharide, lactose, melibiose, raffinose, starch, xylan	44	2622105	266038	27.27	97.09	1.8	MiSeq	SPAdes
11262D007CW	SAMN43289449	JBPPXF000000000	Staphylococcus aureus	F	0.002 ± 0.001	0.008 ± 0.001	0.004 ± 0.0017	fexA, blaZ, fosB, lmrS, tet(38)	copZ, mco	GH1, GH13, GH23, GH32, GH39, GH73, GH109, GH170, AA1, AA3, CBM50, CE14, CE4, CE9, GT119, GT2, GT26, GT28, GT4, GT51, PL8	Beta-glucoside, fructan, galactomannan, human milk oligosaccharide, levoglucosan, starch	27	2727088	328642	32.68	100	0.06	MiSeq	SPAdes
11269D007AM	SAMN43289465	JBPPWR000000000	Staphylococcus aureus	F	0.002 ± 0.001	0.008 ± 0.001	0.004 ± 0.0015	fexA, blaZ, fosB, tet(38)	copZ, mco	GH1, GH13, GH23, GH32, GH39, GH73, GH109, GH170, AA1, AA3, CBM50, CE14, CE4, CE9, GT119, GT2, GT26, GT28, GT4, GT51, PL8	Beta-glucoside, fructan, galactomannan, human milk oligosaccharide, levoglucosan, starch	46	2742632	379432	32.7	100	0.47	MiSeq	SPAdes
32731D000AM	SAMN43289533	JBPPUK000000000	Staphylococcus aureus	F	0.002 ± 0.001	0.008 ± 0.001	0.005 ± 0.0017	fexA, lnu(A), blaZ, fosB, tet(38)	copZ, mco	GH1, GH13, GH23, GH32, GH39, GH73, GH109, GH170, AA1, AA3, CBM50, CE14, CE4, CE9, GT119, GT2, GT26, GT28, GT4, GT51, PL8	Beta-glucoside, fructan, galactomannan, human milk oligosaccharide, levoglucosan, starch	29	2728124	350390	32.68	100	0.05	MiSeq	SPAdes
32227D000AM	SAMN43289514	JBPPVA000000000	Staphylococcus borealis	S	0.039 ± 0.020	0.052 ± 0.021	0.008 ± 0.0025	fexA, vga(A)LC	mco	GH1, GH2, GH3, GH13, GH23, GH25, GH32, GH39, GH73, GH170, AA1, AA3, CBM50, CE14, CE9, GT119, GT2, GT26, GT28, GT4, GT51	Fructan, galactomannan, human milk oligosaccharide	23	2533795	480773	33.82	99.99	0.17	MiSeq	SPAdes
32227D000BW	SAMN43289516	JBPPUY000000000	Staphylococcus borealis		0.041 ± 0.021	0.051 ± 0.020	0.008 ± 0.0026	fexA, vga(A)LC	mco	GH1, GH2, GH3, GH13, GH23, GH25, GH32, GH39, GH73, GH170, AA1, AA3, CBM50, CE14, CE9, GT119, GT2, GT26, GT28, GT4, GT51	Fructan, galactomannan, human milk oligosaccharide	16	2480035	525065	33.81	99.99	0.06	MiSeq	SPAdes
32731D000AW	SAMN43289534	JBPPUJ000000000	Staphylococcus borealis	S	0.040 ± 0.021	0.052 ± 0.020	0.008 ± 0.0025	fexA, spd, vga(A)LC	mco	GH1, GH2, GH3, GH13, GH23, GH25, GH32, GH39, GH73, GH170, AA1, AA3, CBM50, CE14, CE9, GT119, GT2, GT26, GT28, GT4, GT51	Fructan, galactomannan, human milk oligosaccharide	166	2481263	53089	33.79	99.7	0.22	MiSeq	SPAdes
11266D021CT	SAMN43289463	JBPPWT000000000	Staphylococcus chromogenes		0.012 ± 0.005	0.098 ± 0.021	0.020 ± 0.0058			GH1, GH13, GH19, GH23, GH32, GH35, GH73, GH170, AA3, CBM50, CE14, CE9, GT119, GT2, GT26, GT28, GT4, GT51	Galactomannan, human milk oligosaccharide, starch	57	2296127	289717	36.65	99.99	0	MiSeq	SPAdes
32226D021CR	SAMN43289513	JBPPVB000000000	Staphylococcus chromogenes	G	0.011 ± 0.004	0.086 ± 0.016	0.027 ± 0.0056	fexA, lnu(A)		GH1, GH13, GH19, GH23, GH32, GH35, GH73, GH170, AA3, CBM50, CE14, CE9, GT119, GT2, GT26, GT28, GT4, GT51	Galactomannan, human milk oligosaccharide	24	2209426	397691	36.75	99.99	0.14	MiSeq	SPAdes
32237D007BM	SAMN43289529	JBPPUN000000000	Staphylococcus chromogenes	G	0.011 ± 0.004	0.089 ± 0.018	0.019 ± 0.0051	fexA, lnu(A)		GH1, GH13, GH19, GH23, GH32, GH35, GH73, GH170, AA3, CBM50, CE14, CE9, GT119, GT2, GT26, GT28, GT4, GT51	Galactomannan, human milk oligosaccharide	20	2226996	1146212	36.7	99.99	0.16	MiSeq	SPAdes
88186D007BT	SAMN43289551	JBPPTS000000000	Staphylococcus chromogenes		0.014 ± 0.006	0.103 ± 0.022	0.024 ± 0.0086			GH1, GH13, GH19, GH23, GH32, GH35, GH73, GH170, AA3, CBM50, CE14, CE9, GT119, GT2, GT26, GT28, GT4, GT51	Human milk oligosaccharide, starch, trehalose	238	2266563	19876	36.66	98.8	0.7	MiSeq	SPAdes
11261D000BW	SAMN43289434	JBPPXS000000000	Staphylococcus epidermidis	K	0.004 ± 0.001	0.024 ± 0.014	0.001 ± 0.0002	erm(C), fexA, fosB, blaZ, tet(K), vga(A)LC	mco	GH1, GH13, GH23, GH25, GH32, GH73, GH170, AA1, AA3, CBM50, CE14, CE9, GT119, GT2, GT26, GT28, GT4, GT51	Fructan, human milk oligosaccharide	63	2478465	184322	32.13	99.99	0.08	MiSeq	SPAdes
11262D021BT	SAMN43289452	JBPPXC000000000	Staphylococcus epidermidis		0.003 ± 0.001	0.026 ± 0.014	0.001 ± 0.0001	ant(4')-Ia, ant(6)-Ia, dfrG, erm(C), fexA, fosB, lnu(B), lsa(E), blaZ	mco	GH1, GH13, GH23, GH25, GH32, GH73, GH170, AA1, AA3, CBM50, CE14, CE9, GT119, GT2, GT26, GT28, GT4, GT51	Fructan, human milk oligosaccharide	118	2504580	87457	32.03	99.99	0.08	MiSeq	SPAdes
11266D021AW	SAMN43289462	JBPPWU000000000	Staphylococcus epidermidis		0.004 ± 0.002	0.024 ± 0.013	0.001 ± 0.0002	fosB, blaZ	mco	GH1, GH13, GH23, GH25, GH32, GH73, GH170, AA1, AA3, CBM50, CE14, CE9, GT119, GT2, GT26, GT28, GT4, GT51	Fructan, human milk oligosaccharide	87	2504315	184322	32.16	99.99	0.12	MiSeq	SPAdes
32222D000AM	SAMN43289489	JBPPVX000000000	Staphylococcus epidermidis	J	0.004 ± 0.001	0.025 ± 0.013	0.001 ± 0.0002	erm(C), fexA, fosB, blaZ, tet(K)	mco	GH1, GH13, GH23, GH25, GH32, GH73, GH170, AA1, AA3, CBM50, CE14, CE9, GT119, GT2, GT26, GT28, GT4, GT51	Fructan, human milk oligosaccharide	54	2518639	118015	32.07	99.99	0.07	MiSeq	SPAdes
32222D021AT	SAMN43289498	JBPPVO000000000	Staphylococcus epidermidis	K	0.004 ± 0.001	0.024 ± 0.014	0.001 ± 0.0002	erm(C), fosB, blaZ, vga(A)LC	mco	GH1, GH13, GH23, GH25, GH32, GH73, GH170, AA1, AA3, CBM50, CE14, CE9, GT119, GT2, GT26, GT28, GT4, GT51	Fructan, human milk oligosaccharide	122	2521222	103130	31.91	99.99	0.07	MiSeq	SPAdes
32226D021AR-1	SAMN43289510	JBPPVE000000000	Staphylococcus epidermidis	K	0.004 ± 0.001	0.024 ± 0.014	0.001 ± 0.0002	fexA, fosB, blaZ, tet(K), vga(A)LC	mco	GH1, GH13, GH23, GH25, GH32, GH73, GH170, AA1, AA3, CBM50, CE14, CE9, GT119, GT2, GT26, GT28, GT4, GT51	Fructan, human milk oligosaccharide	39	2452854	119305	32.05	99.99	0.08	MiSeq	SPAdes
32236D021CT	SAMN43289527	JBPPUP000000000	Staphylococcus epidermidis	K	0.004 ± 0.001	0.026 ± 0.014	0.001 ± 0.0001	erm(C), fexA, fosB, blaZ, tet(K),vga(A)LC	mco	GH1, GH13, GH23, GH25, GH32, GH73, GH170, AA1, AA3, CBM50, CE14, CE9, GT119, GT2, GT26, GT28, GT4, GT51	Fructan, human milk oligosaccharide	135	2534662	119366	31.95	99.99	0.08	MiSeq	SPAdes
88186D000AR	SAMN43289547	JBPPTW000000000	Staphylococcus epidermidis		0.002 ± 0.001	0.023 ± 0.013	0.001 ± 0.0001	fosB, lnu(B), lsa(E),blaZ, tet(K)	mco	GH1, GH13, GH23, GH25, GH32, GH73, GH170, AA1, AA3, CBM50, CE14, CE9, GT119, GT2, GT26, GT28, GT4, GT51	Fructan, human milk oligosaccharide	37	2390915	184322	31.96	99.98	0.02	MiSeq	SPAdes
88186D000AT	SAMN43289546	JBPPTX000000000	Staphylococcus epidermidis	K	0.004 ± 0.001	0.024 ± 0.014	0.019 ± 0.0036	fosB, blaZ, tet(K), vga(A)LC	mco	GH1, GH13, GH23, GH25, GH32, GH73, GH170, AA1, AA3, CBM50, CE14, CE9, GT119, GT2, GT26, GT28, GT4, GT51	Fructan, human milk oligosaccharide	36	2449775	235269	32.06	99.99	0.08	MiSeq	SPAdes
88186D000AW	SAMN43289548	JBPPTV000000000	Staphylococcus epidermidis	K	0.004 ± 0.001	0.024 ± 0.014	0.001 ± 0.0002	fexA, fosB, blaZ, tet(K), vga(A)LC	mco	GH1, GH13, GH23, GH25, GH32, GH73, GH170, AA1, AA3, CBM50, CE14, CE9, GT119, GT2, GT26, GT28, GT4, GT51	Fructan, human milk oligosaccharide	30	2462185	241387	32.07	99.99	0.08	MiSeq	SPAdes
88186D000BM	SAMN43289549	JBPPTU000000000	Staphylococcus epidermidis	J	0.004 ± 0.002	0.025 ± 0.014	0.001 ± 0.0002	erm(C), fexA, fosB, blaZ, tet(K)	mco	GH1, GH13, GH23, GH25, GH32, GH73, GH170, AA1, AA3, CBM50, CE14, CE9, GT119, GT2, GT26, GT28, GT4, GT51	Fructan, human milk oligosaccharide	41	2514065	141590	32.02	99.99	0.07	MiSeq	SPAdes
11262D007CT	SAMN43289448	JBPPXG000000000	Staphylococcus hyicus		0.017 ± 0.006	0.128 ± 0.027	0.029 ± 0.0100	ant(6)-Ia		GH1, GH2, GH3, GH13, GH23, GH32, GH39, GH73, AA3, AA4, CBM50, CE14, CE9, GT119, GT2, GT26, GT28, GT4, GT51, PL8	Fructan, galactomannan, human milk oligosaccharide	73	2373112	215792	35.68	99.96	0.01	MiSeq	SPAdes
11269D007AT	SAMN43289466	JBPPWQ000000000	Staphylococcus hyicus		0.013 ± 0.004	0.139 ± 0.031	0.028 ± 0.0077	ant(6)-Ia, fexA, tet(M)		GH1, GH2, GH3, GH13, GH23, GH32, GH73, AA3, AA4, CBM50, CE14, CE9, GT119, GT2, GT26, GT28, GT4, GT51, PL8	Fructan, galactomannan, human milk oligosaccharide	123	2457978	180220	35.67	99.98	0.01	MiSeq	SPAdes
32237D007BT	SAMN43289530	JBPPUM000000000	Staphylococcus pettenkoferi		0.018 ± 0.006	0.061 ± 0.017	0.001 ± 0.0002	ant(9)-Ia, erm(A), fexA	mco	GH1, GH13, GH23, GH25, GH32, GH73, GH170, AA1, AA3, CBM50, CE14, CE4, CE9, GT1, GT119, GT2, GT26, GT28, GT4, GT51	Fructan, galactomannan, human milk oligosaccharide	44	2483589	94778	38.78	100	0.02	MiSeq	SPAdes
11269D021AR	SAMN43289471	JBPPWM000000000	Staphylococcus rostri	L	0.004 ± 0.002	0.043 ± 0.010	0.006 ± 0.0007	fexA, tet(M)	mco	GH1, GH13, GH23, GH32, GH39, GH73, AA1, AA3, CBM50, CE14, CE9, GT119, GT2, GT26, GT28, GT4, GT51	Fructan, galactomannan, human milk oligosaccharide	53	2354914	146848	38.32	99.98	0.21	MiSeq	SPAdes
88185D007CW	SAMN43289543	JBPPUA000000000	Staphylococcus rostri	L	0.003 ± 0.001	0.040 ± 0.010	0.006 ± 0.0007	tet(M)	mco	GH1, GH13, GH23, GH32, GH39, GH73, AA1, AA3, CBM50, CE14, CE9, GT119, GT2, GT26, GT28, GT4, GT51	Fructan, galactomannan, human milk oligosaccharide	55	2320891	146848	38.43	99.98	0.23	MiSeq	SPAdes
11273D021AM	SAMN43289481	JBPPWF000000000	Staphylococcus simulans		0.011 ± 0.003	0.020 ± 0.007	0.014 ± 0.0094	lnu(A), tet(K)		GH1, GH2, GH13, GH23, GH32, GH35, GH73, GH170, AA3, CBM50, CE14, CE6, CE9, GT119, GT2, GT26, GT28, GT4, GT51, GT8	Alpha-galactan, fructan, human milk oligosaccharide, starch, trehalose	31	2704837	555584	35.78	100	0.14	MiSeq	SPAdes
11261D000AM	SAMN43289433	JBPPXT000000000	Staphylococcus simulans_A		0.011 ± 0.004	0.007 ± 0.002	0.007 ± 0.0027	erm(C), tet(K)	mco	GH1, GH2, GH13, GH23, GH32, GH35, GH73, GH170, AA1, AA3, CBM50, CE14, CE6, CE9, GT119, GT2, GT26, GT28, GT4, GT51, GT8	Alpha-galactan, fructan, human milk oligosaccharide, starch, trehalose	32	2686801	292173	35.82	100	0.2	MiSeq	SPAdes
32222D000AW	SAMN43289491	JBPPVV000000000	Staphylococcus simulans_A	N	0.010 ± 0.004	0.007 ± 0.002	0.007 ± 0.0024	erm(C), tet(K)	mco	GH1, GH2, GH13, GH23, GH32, GH35, GH73, GH170, AA1, AA3, CBM50, CE14, CE6, CE9, GT119, GT2, GT26, GT28, GT4, GT51, GT8	Alpha-galactan, fructan, galactomannan, human milk oligosaccharide, starch	27	2668375	397126	35.95	100	0.27	MiSeq	SPAdes
11262D000BM	SAMN43289444	JBPPXJ000000000	Staphylococcus simulans_A	M	0.010 ± 0.004	0.005 ± 0.001	0.009 ± 0.0034	lnu(A), tet(K), vga(A)LC		GH1, GH2, GH13, GH23, GH32, GH35, GH73, GH170, AA3, CBM50, CE14, CE6, CE9, GT119, GT2, GT26, GT28, GT4, GT51, GT8	Alpha-galactan, fructan, galactomannan, human milk oligosaccharide, starch	36	2581058	292927	36.04	100	0.13	MiSeq	SPAdes
11262D000CT	SAMN43289445	JBPPXI000000000	Staphylococcus simulans_A	N	0.012 ± 0.003	0.006 ± 0.001	0.005 ± 0.0019	lnu(A)		GH1, GH2, GH13, GH23, GH32, GH35, GH73, GH170, AA3, CBM50, CE14, CE6, CE9, GT119, GT2, GT26, GT28, GT4, GT51, GT8	Alpha-galactan, fructan, galactomannan, human milk oligosaccharide, starch	70	2602111	272442	35.96	100	0.38	MiSeq	SPAdes
11273D000AM	SAMN43289474	JBPPWL000000000	Staphylococcus simulans_A		0.011 ± 0.004	0.004 ± 0.001	0.008 ± 0.0031	lnu(A); tet(K)		GH1, GH2, GH13, GH23, GH32, GH35, GH73, GH170, AA3, CBM50, CE14, CE6, CE9, GT119, GT2, GT26, GT28, GT4, GT51, GT8	Alpha-galactan, fructan, human milk oligosaccharide, starch, trehalose	32	2621572	408347	35.95	100	0.13	MiSeq	SPAdes
32226D000AM	SAMN43289502	JBPPVK000000000	Staphylococcus simulans_A		0.010 ± 0.004	0.003 ± 0.0005	0.008 ± 0.0031	lnu(A)		GH1, GH2, GH13, GH23, GH32, GH35, GH73, GH170, AA3, CBM50, CE14, CE6, CE9, GT119, GT2, GT26, GT28, GT4, GT51, GT8	Alpha-galactan, fructan, human milk oligosaccharide, starch, trehalose	27	2590482	288362	35.97	100	0.13	MiSeq	SPAdes
32227D000AT	SAMN43289515	JBPPUZ000000000	Staphylococcus simulans_A	M	0.011 ± 0.003	0.004 ± 0.001	0.006 ± 0.0024	lnu(A), tet(K)		GH1, GH2, GH13, GH23, GH32, GH35, GH73, GH170, AA3, CBM50, CE14, CE6, CE9, GT119, GT2, GT26, GT28, GT4, GT51, GT8	Alpha-galactan, fructan, galactomannan, human milk oligosaccharide, starch	123	2624877	298212	35.97	100	0.38	MiSeq	SPAdes
15668D000AT	SAMN43289483	JBPPWD000000000	Staphylococcus simulans_B	P	0.002 ± 0.001	0.005 ± 0.002	0.000 ± 0.0001	lnu(A), tet(K)		GH1, GH2, GH13, GH23, GH32, GH33, GH73, GH170, AA3, CBM50, CE14, CE9, GT119, GT2, GT26, GT28, GT4, GT51, GT8	Alpha-galactan, galactomannan, human milk oligosaccharide, starch	138	2671021	57095	37.17	100	0.13	MiSeq	SPAdes
15668D000AW	SAMN43289484	JBPPWC000000000	Staphylococcus simulans_B	P	0.001 ± 0.0004	0.005 ± 0.002	0.000 ± 0.0001	lnu(A), tet(K)		GH1, GH2, GH13, GH23, GH32, GH33, GH73, GH170, AA3, CBM50, CE14, CE9, GT119, GT2, GT26, GT28, GT4, GT51, GT8	Alpha-galactan, galactomannan, human milk oligosaccharide, starch	92	2656726	72007	37.22	100	0.01	MiSeq	SPAdes
11261D007BR	SAMN43289438	JBPPXP000000000	Staphylococcus sp.		0.013 ± 0.003	0.074 ± 0.024	0.001 ± 0.0004	lnu(A)	mco	GH1, GH13, GH32, GH35, GH73, GH101, GH170, AA1, AA3, CBM50, CE14, CE9, GT119, GT2, GT26, GT28, GT4, GT51	Fructan, galactomannan, human milk oligosaccharide	28	2128626	172343	35.25	99.9	0	MiSeq	SPAdes
11262D007BW	SAMN43289447	JBPWPJ000000000	Staphylococcus sp.		0.014 ± 0.004	0.074 ± 0.023	0.002 ± 0.0004	ant(9)-Ia, erm(A), fexA, blaZ	mco	GH1, GH13, GH32, GH35, GH73, GH101, GH170, AA1, AA3, CBM50, CE14, CE9, GT119, GT2, GT26, GT28, GT4, GT51	Fructan, galactomannan, human milk oligosaccharide	3	2224282	2184681	35.35	99.88	0.01	PacBio	Trycycler
32236D021BT	SAMN43289526	JBPPUQ000000000	Streptococcus dysgalactiae		0.015 ± 0.009	0.030 ± 0.005	0.065 ± 0.0310	ant(6)-Ia, erm(B), lnu(C), tet(O)		GH1, GH2, GH3, GH13, GH18, GH20, GH23, GH25, GH32, GH33, GH35, GH38, GH73, GH77, GH84, GH88, GH92, GH109, GH125, CBM32, CBM34, CBM40, CBM41, CBM48, CBM50, CBM70, CE1, CE4, CE9, GT119, GT2, GT28, GT35, GT4, GT5, GT51, PL12, PL8	Alpha-mannan, cellobiose, fructan, glycosaminoglycan, human milk oligosaccharide, raffinose, starch, trehalose, xyloglucan	259	2246782	15774	39.38	99.97	2.39	MiSeq	SPAdes
11269D007BT	SAMN43289468	JBPPYF000000000	Streptococcus hyovaginalis	R	0.005 ± 0.002	0.045 ± 0.010	0.009 ± 0.0007	ant(6)-Ia, erm(B), lnu(B), lsa(E), tet(O/W/32/O)	tcrB	GH1, GH4, GH13, GH18, GH23, GH25, GH32, GH35, GH36, GH51, GH73, GH77, GH101, GH105, GH125, GH154, AA1, CBM32, CBM41, CBM48, CBM50, CE1, CE4, CE9, GT119, GT131, GT2, GT26, GT28, GT35, GT4, GT5, GT51, GT8	Cellobiose, fructan, galactan, galactomannan, human milk oligosaccharide, raffinose, starch, trehalose	674	2377756	54064	39.06	100	3.51	MiSeq	SPAdes
15668D007AW	SAMN43289486	JBPPWA000000000	Streptococcus hyovaginalis	R	0.004 ± 0.001	0.052 ± 0.011	0.010 ± 0.0008	ant(6)-Ia, erm(B), lnu(B), lsa(E), tet(O/W/32/O)	tcrB	GH1, GH4, GH13, GH23, GH25, GH32, GH35, GH36, GH73, GH77, GH101, AA1, CBM32, CBM41, CBM48, CBM50, CE1, CE4, CE9, GT119, GT131, GT2, GT26, GT28, GT35, GT4, GT5, GT51, GT8	Cellobiose, fructan, galactan, galactomannan, human milk oligosaccharide, raffinose, starch, trehalose	63	2004856	111769	39.99	100	0.99	MiSeq	SPAdes
32226D021BT	SAMN43289511	JBPPVD000000000	Streptococcus hyovaginalis		0.006 ± 0.002	0.091 ± 0.025	0.013 ± 0.0017	erm(B), lnu(B), lsa(E), tet(O/W/32/O)	tcrB	GH1, GH4, GH13, GH23, GH25, GH32, GH35, GH36, GH73, GH77, GH101, AA1, CBM32, CBM34, CBM41, CBM48, CBM50, CE1, CE4, CE9, GT101, GT119, GT2, GT28, GT35, GT4, GT5, GT51, GT8	Beta-glucoside, fructan, galactan, galactomannan, host glycan, human milk oligosaccharide, raffinose, starch, trehalose	49	1979838	121484	40.23	100	1.06	MiSeq	SPAdes
32731D007BT	SAMN43289535	JBPPUI000000000	Streptococcus hyovaginalis		0.007 ± 0.003	0.070 ± 0.019	0.009 ± 0.0008	lnu(B), lsa(E), tet(O/W/32/O)	tcrB	GH1, GH4, GH13, GH23, GH25, GH32, GH35, GH36, GH73, GH77, GH101, AA1, CBM32, CBM41, CBM48, CBM50, CE1, CE4, CE9, GT101, GT113, GT119, GT2, GT28, GT35, GT4, GT5, GT51, GT8	Beta-glucoside, fructan, galactan, galactomannan, human milk oligosaccharide, raffinose, starch, trehalose	185	1928241	19928	40.17	99.78	3.75	MiSeq	SPAdes
88185D007AM	SAMN43289539	JBPPUE000000000	Streptococcus hyovaginalis		0.007 ± 0.002	0.058 ± 0.013	0.007 ± 0.0010	lnu(A)	tcrB	GH1, GH4, GH13, GH23, GH25, GH32, GH35, GH51, GH73, GH77, GH84, GH101, AA1, CBM32, CBM41, CBM48, CBM50, CE1, CE4, CE9, GT101, GT113, GT119, GT2, GT28, GT35, GT4, GT5, GT51, GT8	Beta-glucoside, cellobiose, fructan, galactan, galactomannan, human milk oligosaccharide, raffinose, starch	36	1956908	91220	39.97	100	0.35	MiSeq	SPAdes
88185D007AR	SAMN43289540	JBPPUD000000000	Streptococcus hyovaginalis		0.005 ± 0.002	0.062 ± 0.017	0.008 ± 0.0009	lnu(B), lsa(E), tet(O)	tcrB	GH1, GH4, GH13, GH23, GH25, GH32, GH35, GH73, GH77, GH101, AA1, CBM32, CBM41, CBM48, CBM50, CE1, CE4, CE9, GT101, GT113, GT119, GT2, GT28, GT35, GT4, GT5, GT51, GT8	Beta-glucoside, fructan, galactan, galactomannan, host glycan, human milk oligosaccharide, raffinose, starch, trehalose	24	1910515	299420	40.27	99.99	0.72	MiSeq	SPAdes
11261D007AT	SAMN43289436	JBPPXR000000000	Streptococcus hyovaginalis		0.005 ± 0.002	0.050 ± 0.010	0.081 ± 0.0152	lnu(B), lsa(E), tet(M)		GH1, GH4, GH13, GH20, GH23, GH25, GH32, GH35, GH51, GH73, GH77, GH84, GH101, AA1, CBM32, CBM34, CBM41, CBM48, CBM50, CE1, CE4, CE9, GT101, GT113, GT119, GT2, GT28, GT35, GT4, GT5, GT51, GT8	Cellobiose, fructan, galactan, galactomannan, human milk oligosaccharide, raffinose, starch, trehalose	38	1931099	157044	40.17	99.99	0.52	MiSeq	SPAdes
15668D021AW	SAMN43289488	JBPPVY000000000	Streptococcus orisratti	H	0.002 ± 0.0004	0.019 ± 0.010	0.024 ± 0.0029	erm(B), lnu(A), tet(O)	tcrB	GH1, GH13, GH23, GH25, GH26, GH32, GH36, GH73, GH77, GH109, AA1, CBM23, CBM26, CBM34, CBM41, CBM48, CBM50, CBM59, CE1, CE4, CE7, CE9, GT1, GT113, GT119, GT2, GT28, GT32, GT35, GT4, GT5, GT51, GT8	Glucomannan, host glycan, inulin, raffinose, starch	109	2440338	53751	38.64	100	0.24	MiSeq	SPAdes
32222D007AR	SAMN43289493	JBPPVT000000000	Streptococcus orisratti	H	0.002 ± 0.0004	0.020 ± 0.010	0.026 ± 0.0031	erm(B), lnu(A), tet(O)	tcrB	GH1, GH13, GH23, GH25, GH26, GH32, GH36, GH73, GH77, GH109, AA1, CBM23, CBM26, CBM34, CBM41, CBM48, CBM50, CBM59, CE1, CE4, CE7, CE9, GT1, GT113, GT119, GT2, GT28, GT32, GT35, GT4, GT5, GT51, GT8	Glucomannan, host glycan, inulin, raffinose, starch, trehalose	83	2286156	60139	38.59	100	0.02	MiSeq	SPAdes
32222D007BM	SAMN43289494	JBPPVS000000000	Streptococcus orisratti	H	0.002 ± 0.001	0.021 ± 0.011	0.027 ± 0.0032	erm(B), lnu(A), tet(O)	tcrB	GH1, GH13, GH23, GH25, GH26, GH32, GH36, GH73, GH77, GH109, AA1, CBM23, CBM26, CBM34, CBM41, CBM48, CBM50, CBM59, CE1, CE4, CE7, CE9, GT1, GT113, GT119, GT2, GT28, GT32, GT35, GT4, GT5, GT51, GT8	Glucomannan, host glycan, inulin, raffinose, starch	92	2318314	65039	38.6	100	0.02	MiSeq	SPAdes
32222D007CW	SAMN43289497	JBPPVP000000000	Streptococcus orisratti	H	0.004 ± 0.0004	0.020 ± 0.010	0.025 ± 0.0031	erm(B), lnu(A), tet(O)	tcrB	GH1, GH13, GH23, GH25, GH26, GH32, GH36, GH73, GH77, GH109, AA1, CBM23, CBM26, CBM34, CBM41, CBM48, CBM50, CBM59, CE1, CE4, CE7, CE9, GT1, GT113, GT119, GT2, GT28, GT32, GT35, GT4, GT5, GT51, GT8	Glucomannan, host glycan, inulin, raffinose, starch, trehalose	83	2285405	53770	38.59	100	0.02	MiSeq	SPAdes
11261D007BT	SAMN43289437	JBPPXQ000000000	Streptococcus orisratti		0.003 ± 0.001	0.018 ± 0.003	0.049 ± 0.0065	erm(B), lnu(B), lsa(E), tet(O)		GH1, GH13, GH16, GH23, GH25, GH32, GH36, GH73, GH77, GH94, GH109, CBM26, CBM34, CBM41, CBM48, CBM50, CE1, CE4, CE9, GT111, GT113, GT119, GT125, GT2, GT28, GT32, GT35, GT4, GT5, GT51, GT8	Cellobiose, glucomannan, raffinose, starch, trehalose	67	2342242	78923	38.56	99.98	0.31	MiSeq	SPAdes
15668D000BW	SAMN43289485	JBPPWB000000000	Streptococcus parasuis		0.008 ± 0.002	0.030 ± 0.004	0.024 ± 0.0020	erm(B), lsa(E), tet(O)	tcrB	GH1, GH13, GH23, GH25, GH32, GH35, GH36, GH73, GH77, AA1, CBM26, CBM34, CBM41, CBM48, CBM50, CBM56, CBM68, CE1, CE4, CE7, CE9, GT119, GT2, GT28, GT32, GT35, GT4, GT5, GT51, GT8	Fructan, human milk oligosaccharide, raffinose, starch, trehalose	75	2135101	73957	39.74	100	0	MiSeq	SPAdes
11254D021CR	SAMN43289432	JBPPXU000000000	Streptococcus pluranimalium		0.001 ± 0.000	0.017 ± 0.004	0.008 ± 0.0005	ant(6)-Ia, erm(B), lnu(B), lsa(E), tet(O)	tcrB	GH1, GH13, GH23, GH25, GH32, GH35, GH36, GH73, GH77, AA1, CBM41, CBM48, CBM50, CE1, CE4, CE7, CE9, GT119, GT2, GT26, GT28, GT35, GT4, GT5, GT51	Cellobiose, fructan, galactomannan, human milk oligosaccharide, raffinose, starch, trehalose	33	2006205	143182	38.62	100	0.01	MiSeq	SPAdes
11254D021AR	SAMN43289428	JBPPXX000000000	Streptococcus pluranimalium	D	0.001 ± 0.0004	0.024 ± 0.007	0.006 ± 0.0005	ant(6)-Ia, erm(B), lnu(B), lsa(E), tet(O/W/32/O)		GH1, GH13, GH23, GH25, GH32, GH35, GH36, GH73, GH77, CBM41, CBM48, CBM50, CE1, CE4, CE7, CE9, GT119, GT2, GT26, GT28, GT35, GT4, GT5, GT51	Agarose, cellobiose, fructan, galactomannan, human milk oligosaccharide, raffinose, starch, trehalose	27	1906991	186269	38.66	99.99	0.01	MiSeq	SPAdes
11269D007CT	SAMN43289470	JBPPWN000000000	Streptococcus pluranimalium	Q	0.009 ± 0.001	0.020 ± 0.004	0.006 ± 0.0004	ant(6)-Ia, erm(B), lnu(B), lsa(E), tet(O)		GH1, GH13, GH23, GH25, GH32, GH35, GH73, GH77, CBM41, CBM48, CBM50, CE1, CE4, CE7, CE9, GT119, GT131, GT2, GT26, GT28, GT35, GT4, GT5, GT51	Agarose, cellobiose, fructan, galactomannan, human milk oligosaccharide, raffinose, starch, trehalose	122	2094971	76270	38.39	100	0.06	MiSeq	SPAdes
32222D007BR	SAMN43289495	JBPPVR000000000	Streptococcus pluranimalium	D	0.002 ± 0.0004	0.024 ± 0.008	0.020 ± 0.0030	ant(6)-Ia, erm(B), lnu(B), lsa(E), tet(O/W/32/O)		GH1, GH13, GH23, GH25, GH32, GH35, GH36, GH73, GH77, CBM41, CBM48, CBM50, CE1, CE4, CE7, CE9, GT119, GT2, GT26, GT28, GT35, GT4, GT5, GT51	Agarose, cellobiose, fructan, galactomannan, human milk oligosaccharide, raffinose, starch, trehalose	25	1908701	186146	38.65	99.99	0.01	MiSeq	SPAdes
32222D021BT	SAMN43289500	JBPPVM000000000	Streptococcus pluranimalium	D	0.002 ± 0.0004	0.023 ± 0.007	0.005 ± 0.0005	ant(6)-Ia, erm(B), lnu(B), lsa(E), tet(O/W/32/O)		GH1, GH13, GH23, GH25, GH32, GH35, GH36, GH73, GH77, CBM41, CBM48, CBM50, CE1, CE4, CE7, CE9, GT119, GT2, GT26, GT28, GT35, GT4, GT5, GT51	Agarose, cellobiose, fructan, galactomannan, human milk oligosaccharide, raffinose, starch, trehalose	86	1926875	89824	38.62	99.99	0.03	MiSeq	SPAdes
32226D007AW	SAMN43289504	JBPPVI000000000	Streptococcus pluranimalium	Q	0.001 ± 0.0004	0.015 ± 0.004	0.004 ± 0.0003	ant(6)-Ia, erm(B), lnu(B), lnu(C), lsa(E), tet(O)		GH1, GH13, GH23, GH25, GH32, GH35, GH73, GH77, CBM41, CBM48, CBM50, CE1, CE4, CE7, CE9, GT119, GT131, GT2, GT26, GT28, GT35, GT4, GT5, GT51	Agarose, cellobiose, fructan, galactomannan, human milk oligosaccharide, raffinose, starch, trehalose	77	2228907	80050	38.46	100	0.25	MiSeq	SPAdes
32226D007CT	SAMN43289507	JBPPVG000000000	Streptococcus pluranimalium		0.002 ± 0.0003	0.016 ± 0.004	0.004 ± 0.0003	ant(6)-Ia, erm(B), lnu(B), lnu(C), lsa(E), tet(O)		GH1, GH13, GH23, GH25, GH32, GH35, GH73, GH77, CBM41, CBM48, CBM50, CE1, CE4, CE7, CE9, GT119, GT131, GT2, GT26, GT28, GT35, GT4, GT5, GT51	Agarose, cellobiose, fructan, galactomannan, human milk oligosaccharide, raffinose, starch, trehalose	132	2087664	61787	38.4	99.99	0.79	MiSeq	SPAdes
32236D021AR	SAMN43289525	JBPPUR000000000	Streptococcus pluranimalium	D	0.001 ± 0.0004	0.023 ± 0.007	0.006 ± 0.0005	ant(6)-Ia, erm(B), lnu(B), lsa(E), tet(O/W/32/O)		GH1, GH13, GH23, GH25, GH32, GH35, GH36, GH73, GH77, GH109, CBM41, CBM48, CBM50, CE1, CE4, CE7, CE9, GT119, GT2, GT26, GT28, GT35, GT4, GT5, GT51	Agarose, cellobiose, fructan, galactomannan, human milk oligosaccharide, raffinose, starch, trehalose	26	1906758	178299	38.66	99.99	0.01	MiSeq	SPAdes
88185D007BT	SAMN43289541	JBPPUC000000000	Streptococcus pluranimalium	Q	0.002 ± 0.0003	0.016 ± 0.004	0.004 ± 0.0003	ant(6)-Ia, erm(B), lnu(B), lnu(C), lsa(E), tet(O)		GH1, GH13, GH23, GH25, GH32, GH35, GH73, GH77, CBM41, CBM48, CBM50, CE1, CE4, CE7, CE9, GT119, GT131, GT2, GT26, GT28, GT35, GT4, GT5, GT51	Agarose, beta-glucoside, fructan, galactomannan, human milk oligosaccharide, raffinose, starch, trehalose	144	2120865	61787	38.4	100	0.1	MiSeq	SPAdes
88185D021AM	SAMN43289544	JBPPTZ000000000	Streptococcus porcinus	A	0.001 ± 0.0005	0.003 ± 0.0004	0.004 ± 0.0007	tet(M)		GH1, GH2, GH3, GH13, GH23, GH25, GH32, GH36, GH73, GH77, GH109, GH170, CBM41, CBM48, CE1, CE4, CE9, GT119, GT2, GT28, GT35, GT4, GT5, GT51	Cellobiose, fructan, human milk oligosaccharide, raffinose, starch, trehalose, xyloglucan	17	1933917	1074820	36.49	100	0.1	MiSeq	SPAdes
88185D021BT	SAMN43289545	JBPPTY000000000	Streptococcus porcinus	A	0.001 ± 0.0003	0.003 ± 0.0004	0.004 ± 0.0007	tet(M)		GH1, GH2, GH3, GH13, GH23, GH25, GH32, GH36, GH73, GH77, GH109, GH170, CBM41, CBM48, CE1, CE4, CE9, GT119, GT2, GT28, GT35, GT4, GT5, GT51	Cellobiose, fructan, human milk oligosaccharide, raffinose, starch, trehalose, xyloglucan	89	1977991	1075142	36.48	99.99	0.65	MiSeq	SPAdes
11273D007BT	SAMN43289478	JBPWPE000000000	Streptococcus porcorum		0.008 ± 0.002	0.030 ± 0.008	0.022 ± 0.0031	erm(B), tet(O)	tcrB	GH1, GH3, GH13, GH25, GH32, GH35, GH36, GH43, GH68, GH73, GH77, CBM41, CBM48, CBM50, CE1, CE4, CE9, GT101, GT111, GT113, GT119, GT2, GT28, GT35, GT4, GT5, GT51, GT8	Cellobiose, fructan, glucomannan, human milk oligosaccharide, raffinose, starch, trehalose	2	2080078	2064540	38.46	99.98	0	PacBio	Trycycler
11273D007BW	SAMN43289480	JBPPWG000000000	Streptococcus porcorum		0.007 ± 0.002	0.026 ± 0.007	0.018 ± 0.0029	tet(O)	tcrB	GH1, GH3, GH13, GH25, GH32, GH35, GH36, GH43, GH68, GH73, GH77, CBM41, CBM48, CBM50, CE1, CE4, CE9, GT101, GT111, GT113, GT119, GT2, GT28, GT35, GT4, GT5, GT51, GT8	Cellobiose, galactomannan, glucomannan, human milk oligosaccharide, raffinose, starch, trehalose	56	1966406	130799	38.25	99.98	0.01	MiSeq	SPAdes
11261D007AM	SAMN43289435		Streptococcus sp.		0.003 ± 0.002	0.007 ± 0.001	0.006 ± 0.0013		tcrB	GH1, GH4, GH13, GH25, GH32, GH35, GH36, GH65, GH77, AA1, CBM34, CBM48, CBM50, CBM68, CE1, CE4, CE9, GT111, GT119, GT2, GT28, GT35, GT4, GT5, GT51	Fructan, human milk oligosaccharide, raffinose, starch, trehalose	1	2071641	2071641	41.53	99.07	0.04	PacBio	Trycycler
32226D021BW	SAMN43289512	JBPPVC000000000	Streptococcus sp.		0.011 ± 0.003	0.107 ± 0.014	0.029 ± 0.0053	msr(D), tet(44)		GH1, GH3, GH4, GH13, GH23, GH25, GH32, GH33, GH35, GH36, GH73, GH77, GH101, GH170, CBM32, CBM40, CBM41, CBM48, CBM50, CBM68, CE1, CE4, CE7, CE9, GT101, GT113, GT119, GT131, GT2, GT26, GT28, GT35, GT4, GT5, GT51	Beta-glucan, fructan, glycogen, human milk oligosaccharide, raffinose, starch, trehalose	41	2040289	133155	42.27	99.98	0.1	MiSeq	SPAdes
11254D021BT	SAMN43289430	JBPPXW000000000	Streptococcus suis		0.008 ± 0.004	0.032 ± 0.004	0.029 ± 0.0039		tcrB	GH1, GH2, GH3, GH4, GH13, GH16, GH20, GH23, GH25, GH32, GH35, GH36, GH38, GH73, GH77, GH85, GH92, GH94, GH125, GH170, AA1, CBM20, CBM32, CBM34, CBM41, CBM48, CBM50, CBM68, CE1, CE4, CE9, GT101, GT113, GT119, GT131, GT2, GT28, GT35, GT4, GT5, GT51, GT8	Alpha-mannan, beta-glucan, beta-glucoside, cellobiose, fructan, host glycan, human milk oligosaccharide, raffinose, starch, trehalose	72	2404640	53599	41.04	100	0.06	MiSeq	SPAdes
11261D007CT	SAMN43289439	JBPPXO000000000	Streptococcus suis		0.008 ± 0.004	0.046 ± 0.006	0.041 ± 0.0050	erm(B), lnu(B), lsa(E), tet(O)	tcrB	GH1, GH2, GH3, GH4, GH13, GH16, GH18, GH20, GH23, GH25, GH32, GH35, GH36, GH38, GH73, GH77, GH85, GH92, GH125, GH170, AA1, CBM32, CBM41, CBM48, CBM50, CBM68, CE4, CE9, GT1, GT119, GT2, GT28, GT35, GT4, GT5, GT51, GT8	Beta-glucan, fructan, host glycan, human milk oligosaccharide, raffinose, starch, trehalose	114	2220682	55144	41.16	100	0.03	MiSeq	SPAdes
11262D007AW	SAMN43289446	JBPPXH000000000	Streptococcus suis	O	0.005 ± 0.003	0.025 ± 0.005	0.020 ± 0.0023	tet(O)	tcrB	GH1, GH2, GH3, GH13, GH16, GH20, GH23, GH25, GH32, GH35, GH36, GH38, GH73, GH77, GH85, GH92, GH125, GH170, AA1, CBM20, CBM26, CBM32, CBM34, CBM41, CBM48, CBM50, CBM68, CBM74, CE4, CE9, GT101, GT113, GT119, GT131, GT2, GT28, GT35, GT4, GT5, GT51, GT8	Beta-glucoside, cellobiose, fructan, host glycan, human milk oligosaccharide, raffinose, starch, trehalose	65	2239130	80760	41.08	99.99	0.06	MiSeq	SPAdes
11262D021AR	SAMN43289451	JBPPXD000000000	Streptococcus suis	O	0.005 ± 0.003	0.024 ± 0.005	0.020 ± 0.0023	tet(O)	tcrB	GH1, GH2, GH3, GH13, GH16, GH20, GH23, GH25, GH32, GH35, GH36, GH38, GH73, GH77, GH85, GH92, GH125, GH170, AA1, CBM20, CBM26, CBM32, CBM34, CBM41, CBM48, CBM50, CBM68, CBM74, CE4, CE9, GT101, GT113, GT119, GT131, GT2, GT28, GT35, GT4, GT5, GT51, GT8	Beta-glucoside, cellobiose, fructan, host glycan, human milk oligosaccharide, raffinose, starch, trehalose	56	2240268	80760	41.09	99.99	0.06	MiSeq	SPAdes
11262D021AT	SAMN43289450	JBPPXE000000000	Streptococcus suis		0.005 ± 0.003	0.025 ± 0.005	0.020 ± 0.0023	tet(O)	tcrB	GH1, GH2, GH3, GH13, GH16, GH20, GH23, GH25, GH32, GH35, GH36, GH38, GH73, GH77, GH85, GH92, GH125, GH170, AA1, CBM20, CBM26, CBM32, CBM34, CBM41, CBM48, CBM50, CBM68, CBM74, CE4, CE9, GT101, GT113, GT119, GT131, GT2, GT28, GT35, GT4, GT5, GT51, GT8	Beta-glucoside, cellobiose, fructan, host glycan, human milk oligosaccharide, raffinose, starch, trehalose	175	2240860	29342	41.04	99.81	0.79	MiSeq	SPAdes
11254D021BR	SAMN43289431	JBPPXV000000000	Streptococcus suis		0.008 ± 0.003	0.038 ± 0.006	0.050 ± 0.0077	erm(B), tet(O)		GH1, GH2, GH3, GH4, GH13, GH16, GH20, GH23, GH25, GH32, GH35, GH36, GH38, GH73, GH77, GH85, GH88, GH92, GH125, GH170, CBM20, CBM32, CBM34, CBM41, CBM48, CBM50, CBM68, CBM70, CE4, CE9, GT119, GT125, GT2, GT28, GT35, GT4, GT5, GT51, GT8, PL12, PL8	Beta-glucan, beta-glucoside, fructan, glycosaminoglycan, host glycan, human milk oligosaccharide, raffinose, starch, trehalose	35	2131690	137069	41.08	100	0.06	MiSeq	SPAdes
11261D007DT	SAMN43289440	JBPPXN000000000	Streptococcus suis_V		0.006 ± 0.001	0.095 ± 0.016	0.025 ± 0.0023	ant(6)-Ia, aph(3')-IIIa, lnu(B), lsa(E), tet(40), tet(O)	tcrB	GH1, GH2, GH3, GH4, GH13, GH23, GH25, GH32, GH35, GH36, GH73, GH77, AA1, CBM32, CBM41, CBM48, CBM50, CBM68, CE1, CE4, CE7, CE9, GT101, GT113, GT119, GT134, GT2, GT28, GT35, GT4, GT5, GT51	Alpha-glucan, cellobiose, fructan, glycogen, human milk oligosaccharide, raffinose, starch, trehalose	54	2131917	99984	43.6	99.99	0.5	MiSeq	SPAdes
11261D021DW	SAMN43289443	JBPPXK000000000	Streptococcus suis_V		0.003 ± 0.001	0.104 ± 0.019	0.013 ± 0.0019	ant(6)-Ia, erm(B), lnu(B), lnu(C), lsa(E), tet(L)	tcrB	GH1, GH2, GH3, GH13, GH23, GH25, GH32, GH35, GH36, GH73, GH77, AA1, CBM41, CBM48, CBM50, CBM68, CE1, CE4, CE7, CE9, GT100, GT101, GT11, GT113, GT119, GT2, GT28, GT35, GT4, GT5, GT51, GT52, GT8	Alpha-glucan, beta-mannan, fructan, human milk oligosaccharide, starch, trehalose	85	2051389	45798	43.68	99.99	0.02	MiSeq	SPAdes
11273D007BR	SAMN43289479	JBPPWH000000000	Streptococcus suis_V	T	0.003 ± 0.001	0.045 ± 0.007	0.011 ± 0.0019	ant(6)-Ia, erm(B), lnu(B), lsa(E), tet(O/W/32/O)	tcrB	GH1, GH3, GH4, GH13, GH23, GH25, GH32, GH35, GH36, GH73, GH77, GH170, AA1, CBM41, CBM48, CBM50, CBM68, CE1, CE4, CE7, CE9, GT101, GT113, GT119, GT14, GT2, GT28, GT35, GT4, GT5, GT51	Alpha-glucan, cellobiose, fructan, glycogen, human milk oligosaccharide, raffinose, starch, trehalose	62	2081080	72268	43.63	99.99	0.09	MiSeq	SPAdes
32236D007DR	SAMN43289524	JBPPUS000000000	Streptococcus suis_V	T	0.003 ± 0.001	0.046 ± 0.007	0.027 ± 0.0023	ant(6)-Ia, erm(B), lnu(B), lsa(E), tet(O/W/32/O)	tcrB	GH1, GH3, GH4, GH13, GH23, GH25, GH32, GH35, GH36, GH73, GH77, GH170, AA1, CBM41, CBM48, CBM50, CBM68, CE1, CE4, CE7, CE9, GT101, GT113, GT119, GT14, GT2, GT28, GT35, GT4, GT5, GT51	Alpha-glucan, cellobiose, fructan, glycogen, human milk oligosaccharide, raffinose, starch, trehalose	56	2068408	90313	43.61	99.99	0	MiSeq	SPAdes
32731D021AR	SAMN43289538	JBPPUF000000000	Streptococcus suis_V		0.006 ± 0.002	0.095 ± 0.027	0.019 ± 0.0032	erm(B), lnu(B), lsa(E), tet(45), tet(O)	tcrB	GH1, GH3, GH13, GH23, GH25, GH32, GH35, GH36, GH73, GH77, GH94, GH101, GH170, AA1, CBM32, CBM41, CBM48, CBM50, CBM68, CE1, CE4, CE7, CE9, GT101, GT113, GT119, GT2, GT28, GT32, GT35, GT4, GT5, GT51, GT52	Alpha-glucan, cellobiose, fructan, human milk oligosaccharide, raffinose, starch, trehalose, xylan	81	2104970	56275	43.77	100	0	MiSeq	SPAdes
88185D007BW	SAMN43289542	JBPPUB000000000	Streptococcus suis_V		0.004 ± 0.001	0.115 ± 0.022	0.014 ± 0.0019	ant(6)-Ia, erm(B), lnu(C), tet(L)	tcrB	GH1, GH2, GH3, GH13, GH23, GH25, GH32, GH35, GH36, GH73, GH77, AA1, CBM41, CBM48, CBM50, CBM68, CE1, CE4, CE7, CE9, GT100, GT101, GT11, GT113, GT119, GT2, GT28, GT35, GT4, GT5, GT51, GT52, GT8	Alpha-glucan, beta-mannan, fructan, human milk oligosaccharide, starch, trehalose	88	2060948	46816	43.63	99.98	0.02	MiSeq	SPAdes
88186D007AR	SAMN43289550	JBPPTT000000000	Streptococcus suis_V		0.005 ± 0.001	0.101 ± 0.017	0.021 ± 0.0015	aph(3')-IIIa, erm(B), lnu(B), lsa(E), tet(40), tet(O/W/32/O)	tcrB	GH1, GH2, GH3, GH4, GH13, GH23, GH25, GH31, GH32, GH35, GH36, GH73, GH77, GH101, GH170, AA1, CBM32, CBM41, CBM48, CBM50, CBM68, CE1, CE4, CE7, CE9, GT101, GT113, GT119, GT2, GT28, GT35, GT4, GT5, GT51	Alpha-glucan, cellobiose, fructan, glycogen, human milk oligosaccharide, raffinose, starch, trehalose	52	2159865	86441	43.59	100	0	MiSeq	SPAdes
11269D007BW	SAMN43289469	JBPPWO000000000	Streptococcus suis_W		0.021 ± 0.017	0.039 ± 0.004	0.052 ± 0.0085	lnu(B), lsa(E), tet(M)	tcrB	GH1, GH3, GH13, GH16, GH20, GH23, GH25, GH32, GH35, GH36, GH38, GH73, GH77, GH85, GH92, GH125, AA1, CBM26, CBM32, CBM41, CBM48, CBM50, CBM68, CBM74, CE1, CE4, CE9, GT101, GT113, GT119, GT2, GT28, GT35, GT4, GT5, GT51, GT8	Cellobiose, fructan, host glycan, human milk oligosaccharide, raffinose, starch, trehalose	50	2086048	104502	41.37	100	0.04	MiSeq	SPAdes
11254D007AM	SAMN43289423	JBPPYB000000000	Streptococcus thoraltensis	I	0.014 ± 0.006	0.034 ± 0.010	0.050 ± 0.0103	lnu(A), tet(O)	tcrB	GH1, GH2, GH3, GH4, GH13, GH25, GH32, GH33, GH35, GH36, GH38, GH43, GH73, GH77, GH79, GH88, AA1, CBM41, CBM48, CBM66, CBM91, CE1, CE4, CE7, CE9, GT119, GT2, GT28, GT35, GT4, GT5, GT51, PL12, PL8	Cellobiose, fructan, galactomannan, glycosaminoglycan, human milk oligosaccharide, raffinose, starch, trehalose, xylan	71	2396675	93602	38.53	99.93	0.25	MiSeq	SPAdes
11261D021AT	SAMN43289441	JBPPXM000000000	Streptococcus thoraltensis	E	0.002 ± 0.001	0.010 ± 0.002	0.013 ± 0.0017	aad(6), aph(3')-IIIa, erm(B), lnu(A)	tcrB	GH1, GH2, GH3, GH4, GH13, GH25, GH31, GH32, GH33, GH35, GH36, GH38, GH43, GH51, GH73, GH77, GH79, GH88, GH170, CBM32, CBM41, CBM48, CBM66, CE1, CE4, CE7, CE9, GT119, GT2, GT28, GT35, GT4, GT5, GT51, PL12, PL8	Arabinan, beta-glucan, cellobiose, fructan, galactomannan, glycosaminoglycan, human milk oligosaccharide, inulin, raffinose, starch, trehalose	132	2409724	131955	38.39	99.99	0.08	MiSeq	SPAdes
11266D007CM	SAMN43289458	JBPPWY000000000	Streptococcus thoraltensis	E	0.003 ± 0.001	0.010 ± 0.002	0.013 ± 0.0017	aad(6), aph(3')-IIIa, erm(B), lnu(A)	tcrB	GH1, GH2, GH3, GH4, GH13, GH25, GH31, GH32, GH33, GH35, GH36, GH38, GH43, GH51, GH73, GH77, GH79, GH88, GH170, CBM32, CBM41, CBM48, CBM66, CE1, CE4, CE7, CE9, GT119, GT2, GT28, GT35, GT4, GT5, GT51, PL12, PL8	Arabinan, cellobiose, fructan, galactomannan, glycosaminoglycan, human milk oligosaccharide, inulin, raffinose, starch, trehalose	46	2375890	110582	38.46	99.99	0.08	MiSeq	SPAdes
11266D021AT	SAMN43289461	JBPPWV000000000	Streptococcus thoraltensis	E	0.002 ± 0.001	0.010 ± 0.002	0.013 ± 0.0017	aad(6), aph(3')-IIIa, erm(B), lnu(A)	tcrB	GH1, GH2, GH3, GH4, GH13, GH25, GH31, GH32, GH33, GH35, GH36, GH38, GH43, GH51, GH73, GH77, GH79, GH88, GH170, CBM32, CBM41, CBM48, CBM66, CE1, CE4, CE7, CE9, GT119, GT2, GT28, GT35, GT4, GT5, GT51, PL12, PL8	Arabinan, beta-glucan, cellobiose, fructan, galactomannan, glycosaminoglycan, human milk oligosaccharide, inulin, raffinose, starch, trehalose	110	2379323	60570	38.45	99.98	0.1	MiSeq	SPAdes
32236D000AM	SAMN43289520	JBPPUV000000000	Streptococcus thoraltensis	I	0.013 ± 0.006	0.034 ± 0.010	0.050 ± 0.0102	lnu(A), tet(O)	tcrB	GH1, GH2, GH3, GH4, GH13, GH25, GH32, GH33, GH35, GH36, GH38, GH43, GH73, GH77, GH79, GH88, AA1, CBM41, CBM48, CBM66, CBM91, CE1, CE4, CE7, CE9, GT119, GT2, GT28, GT35, GT4, GT5, GT51, PL12, PL8	Cellobiose, fructan, galactomannan, glycosaminoglycan, human milk oligosaccharide, raffinose, starch, trehalose, xylan	68	2396833	102516	38.53	99.94	0.24	MiSeq	SPAdes
32236D000AW	SAMN43289521	JBPPUU000000000	Streptococcus thoraltensis	I	0.013 ± 0.006	0.034 ± 0.010	0.049 ± 0.0101	lnu(A), tet(O)	tcrB	GH1, GH2, GH3, GH4, GH13, GH25, GH32, GH33, GH35, GH36, GH38, GH43, GH73, GH77, GH79, GH88, AA1, CBM41, CBM48, CBM66, CBM91, CE1, CE4, CE7, CE9, GT119, GT2, GT28, GT35, GT4, GT5, GT51, PL12, PL8	Cellobiose, fructan, galactomannan, glycosaminoglycan, human milk oligosaccharide, raffinose, starch, trehalose, xylan	96	2417769	89142	38.53	99.93	0.4	MiSeq	SPAdes
32731D021AM	SAMN43289537	JBPPUG000000000	Streptococcus thoraltensis	E	0.003 ± 0.001	0.011 ± 0.002	0.013 ± 0.0017	aad(6), aph(3')-IIIa, erm(B), lnu(A)	tcrB	GH1, GH2, GH3, GH4, GH13, GH25, GH31, GH32, GH33, GH35, GH36, GH38, GH43, GH51, GH73, GH77, GH79, GH88, GH170, CBM32, CBM41, CBM48, CBM66, CE1, CE4, CE7, CE9, GT119, GT2, GT28, GT35, GT4, GT5, GT51, PL12, PL8	Arabinan, cellobiose, fructan, galactomannan, glycosaminoglycan, human milk oligosaccharide, inulin, raffinose, starch, trehalose	47	2383262	110342	38.46	99.99	0.07	MiSeq	SPAdes
88186D021AM	SAMN43289553	JBPPTQ000000000	Streptococcus thoraltensis	E	0.003 ± 0.001	0.011 ± 0.002	0.013 ± 0.0017	aad(6), aph(3')-IIIa, erm(B), lnu(A)	tcrB	GH1, GH2, GH3, GH4, GH13, GH25, GH31, GH32, GH33, GH35, GH36, GH38, GH43, GH51, GH73, GH77, GH79, GH88, GH170, CBM32, CBM41, CBM48, CBM66, CE1, CE4, CE7, CE9, GT119, GT2, GT28, GT35, GT4, GT5, GT51, PL12, PL8	Arabinan, cellobiose, fructan, galactomannan, glycosaminoglycan, human milk oligosaccharide, inulin, raffinose, starch, trehalose	56	2415033	110342	38.46	99.99	0.08	MiSeq	SPAdes
88186D021BM	SAMN43289555	JBPPTO000000000	Streptococcus thoraltensis	E	0.003 ± 0.001	0.011 ± 0.002	0.013 ± 0.0017	aad(6), aph(3')-IIIa, erm(B), lnu(A)	tcrB	GH1, GH2, GH3, GH4, GH13, GH25, GH31, GH32, GH33, GH35, GH36, GH38, GH43, GH51, GH73, GH77, GH79, GH88, GH170, CBM32, CBM41, CBM48, CBM66, CE1, CE4, CE7, CE9, GT119, GT2, GT28, GT35, GT4, GT5, GT51, PL12, PL8	Arabinan, cellobiose, fructan, galactomannan, glycosaminoglycan, human milk oligosaccharide, inulin, raffinose, starch, trehalose	46	2382401	110856	38.46	99.99	0.1	MiSeq	SPAdes
88186D021BT	SAMN43382358	JBPPTN000000000	Streptococcus thoraltensis	I	0.014 ± 0.007	0.037 ± 0.011	0.051 ± 0.0103	tet(O), lnu(A)	tcrB	GH1, GH2, GH3, GH4, GH13, GH25, GH32, GH33, GH35, GH36, GH38, GH43, GH73, GH77, GH79, GH88, AA1, CBM41, CBM48, CBM66, CBM91, CE1, CE4, CE7, CE9, GT119, GT2, GT28, GT35, GT4, GT5, GT51, PL12, PL8	Cellobiose, fructan, galactomannan, glycosaminoglycan, human milk oligosaccharide, raffinose, starch, trehalose, xylan	90	2423310	102616	38.56	99.94	0.89	MiSeq	SPAdes
11269D021CW	SAMN43289473	JBPWPF000000000	Weissella paramesenteroides		0.002 ± 0.001	0.018 ± 0.006	0.005 ± 0.0003	tet(M)	tcrY	GH2, GH13, GH25, GH32, GH36, GH42, GH43, GH65, GH73, GH127, AA4, CBM50, CBM91, CE9, GT111, GT119, GT2, GT28, GT4, GT51	Alpha-Galactan, alpha-glucan, galactan, galactomannan, starch	3	2055106	2026220	38.02	100	0.63	PacBio	Trycycler
					Unmapped	96.887 ± 0.710	90.448 ± 0.894	76.722 ± 1.2919

## Sheet: Table S3
Supplementary table S3. Antimicrobial resistance genes located on contigs predicted to be plasmid-derived in bacterial isolates from this study. Asterisked entries denote complete circular contigs identified as plasmids by BLASTn but classified as chromosomal by MOB-suite.
Species	Isolate ID	Contig length (bp)	Antimicrobial resistance gene(s)	MOB family	Replicon type or cluster	Primary plasmid cluster ID	Predicted mobility
Actinobacillus_B aerogenes	11273D007AT	5899	blaROB-1	MOBP	Rep cluster 337	AA970	Mobilizable
Enterococcus_C dispar	32227D021BW-2	2657	lnu(A)	–	Rep cluster 689; repUS64	AB881	Non-mobilizable
Lactiplantibacillus plantarum	32227D021AW-1	3011	lnu(A)	–	Rep cluster 689; rep13	AB881	Non-mobilizable
Latilactobacillus curvatus	11269D021BM	25787	fexB; poxtA	MOBP	Rep cluster 1523; rep cluster 1742; rep29	–	*
Latilactobacillus curvatus	11261D021BM	5104	lnu(A)	MOBV	Inc11; repUS54	AB630	Mobilizable
Latilactobacillus curvatus	11269D021BM	10359	tet(M)	–	Rep cluster 2119; rep28	AC008	Non-mobilizable
Limosilactobacillus reuteri	11266D007AM-1	70284	lnu(A)	MOBV	Rep cluster 2483; repUS67	–	*
Limosilactobacillus reuteri	11266D007AM-1	9199	tet(W)	–	–	–	*
Sarcina ventriculi	32222D021AW	7613	tet(O)	–	Rep cluster 475	AB625	Non-mobilizable
Staphylococcus aureus	11262D007CW	36444	fexA	–	Rep cluster 155	AD159	Non-mobilizable
Staphylococcus aureus	11269D007AM	36368	fexA	–	Rep cluster 155	AD159	Non-mobilizable
Staphylococcus aureus	32731D000AM	36003	fexA	–	Rep cluster 155	AD159	Non-mobilizable
Staphylococcus aureus	32731D000AM	2438	lnu(A)	MOBC	Rep cluster 1230	AB640	Mobilizable
Staphylococcus borealis	32731D000AW	4296	spd	MOBV	Rep cluster 1078; rep7a	AA011	Mobilizable
Staphylococcus borealis	32227D000AM	6132	vga(A)LC	MOBP	Rep cluster 1256; rep5b	AB559	Mobilizable
Staphylococcus borealis	32227D000BW	6132	vga(A)LC	MOBP	Rep cluster 1256; rep5b	AB559	Mobilizable
Staphylococcus borealis	32731D000AW	6132	vga(A)LC	MOBP	Rep cluster 1256; rep5b	AB559	Mobilizable
Staphylococcus epidermidis	11262D021BT	3947	ant(4')-Ia	–	Rep cluster 1018; rep22	AC669	Non-mobilizable
Staphylococcus epidermidis	11262D021BT	10929	ant(6)-Ia; lnu(B); lsa(E)	–	–	AB918	Non-mobilizable
Staphylococcus epidermidis	11262D021BT	7574	blaZ	–	–	AA069	Non-mobilizable
Staphylococcus epidermidis	11261D000BW	2439	erm(C)	–	Rep cluster 1947; rep10	AC627	Non-mobilizable
Staphylococcus epidermidis	32222D000AM	2439	erm(C)	–	Rep cluster 1947; rep10	AC627	Non-mobilizable
Staphylococcus epidermidis	32222D021AT	2489	erm(C)	–	Rep cluster 1947; rep10	AC627	Non-mobilizable
Staphylococcus epidermidis	32236D021CT	2489	erm(C)	–	Rep cluster 1947; rep10	AC627	Non-mobilizable
Staphylococcus epidermidis	88186D000BM	2439	erm(C)	–	Rep cluster 1947; rep10	AC627	Non-mobilizable
Staphylococcus epidermidis	32222D000AM	36102	fexA	–	Rep cluster 155	AD159	Non-mobilizable
Staphylococcus epidermidis	32236D021CT	6648	fexA	–	–	AD159	Non-mobilizable
Staphylococcus epidermidis	88186D000BM	36129	fexA	–	Rep cluster 155	AD159	Non-mobilizable
Staphylococcus epidermidis	11261D000BW	4575	tet(K)	MOBV	Rep cluster 1118; rep7a	AC333	Mobilizable
Staphylococcus epidermidis	32222D000AM	4575	tet(K)	MOBV	Rep cluster 1118; rep7a	AC333	Mobilizable
Staphylococcus epidermidis	32226D021AR-1	4575	tet(K)	MOBV	Rep cluster 1118; rep7a	AC333	Mobilizable
Staphylococcus epidermidis	32236D021CT	4625	tet(K)	MOBV	Rep cluster 1118; rep7a	AC333	Mobilizable
Staphylococcus epidermidis	88186D000AR	4575	tet(K)	MOBV	Rep cluster 1118; rep7a	AC333	Mobilizable
Staphylococcus epidermidis	88186D000AT	4575	tet(K)	MOBV	Rep cluster 1118; rep7a	AC333	Mobilizable
Staphylococcus epidermidis	88186D000AW	4625	tet(K)	MOBV	Rep cluster 1118; rep7a	AC333	Mobilizable
Staphylococcus epidermidis	88186D000BM	4575	tet(K)	MOBV	Rep cluster 1118; rep7a	AC333	Mobilizable
Staphylococcus epidermidis	11261D000BW	10590	vga(A)LC	MOBP	Rep cluster 1256; rep cluster 1448; rep5b; rep5d	AB559	Mobilizable
Staphylococcus epidermidis	32222D021AT	10640	vga(A)LC	MOBP	Rep cluster 1256; rep cluster 1448; rep5b; rep5d	AB559	Mobilizable
Staphylococcus epidermidis	32226D021AR-1	10573	vga(A)LC	MOBP	Rep cluster 1256; rep cluster 1448; rep5b; rep5d	AB559	Mobilizable
Staphylococcus epidermidis	32236D021CT	10640	vga(A)LC	MOBP	Rep cluster 1256; rep cluster 1448; rep5b; rep5d	AB559	Mobilizable
Staphylococcus epidermidis	88186D000AT	10325	vga(A)LC	MOBV	Rep cluster 1256; rep cluster 1448; rep5b; rep5d	AB559	Mobilizable
Staphylococcus epidermidis	88186D000AW	10640	vga(A)LC	MOBP	Rep cluster 1256; rep cluster 1448; rep5b; rep5d	AB559	Mobilizable
Staphylococcus pettenkoferi	32237D007BT	6684	ant(9)-Ia; erm(A)	–	Rep cluster 155	AD159	Non-mobilizable
Staphylococcus pettenkoferi	32237D007BT	36003	fexA	–	Rep cluster 155	AD159	Non-mobilizable
Staphylococcus rostri	11269D021AR	36066	fexA	–	Rep cluster 155	AD159	Non-mobilizable
Staphylococcus simulans	11273D021AM	4575	tet(K)	MOBV	Rep cluster 1118; rep7a	AC333	Mobilizable
Staphylococcus simulans A	11261D000AM	2439	erm(C)	–	Rep cluster 1947; rep10	AC627	Non-mobilizable
Staphylococcus simulans A	32222D000AW	3996	erm(C)	MOBV	Rep cluster 2104; repUS12	AF044	Mobilizable
Staphylococcus simulans A	11262D000CT	3299	lnu(A)	MOBC	Rep cluster 1281; rep13	Novel	Mobilizable
Staphylococcus simulans A	11273D000AM	3037	lnu(A)	–	Rep cluster 2234; rep13	AB640	Non-mobilizable
Staphylococcus simulans A	32226D000AM	3189	lnu(A)	MOBC	Rep cluster 1281; rep13	Novel	Mobilizable
Staphylococcus simulans A	32227D000AT	2577	lnu(A)	MOBC	Rep cluster 1281; rep13	Novel	Mobilizable
Staphylococcus simulans A	11261D000AM	4517	tet(K)	MOBV	Rep cluster 1118; rep7a	AC333	Mobilizable
Staphylococcus simulans A	11262D000BM	4575	tet(K)	MOBV	Rep cluster 1118; rep7a	AC333	Mobilizable
Staphylococcus simulans A	11273D000AM	4630	tet(K)	MOBV	Rep cluster 1118; rep7a	AC333	Mobilizable
Staphylococcus simulans A	32222D000AW	4625	tet(K)	MOBV	Rep cluster 1118; rep7a	AC333	Mobilizable
Staphylococcus simulans A	32227D000AT	4625	tet(K)	MOBV	Rep cluster 1118; rep7a	AC333	Mobilizable
Staphylococcus simulans A	11262D000BM	5149	vga(A)LC	MOBP	Rep cluster 2366; rep10b	AB559	Mobilizable
Staphylococcus simulans B	15668D000AT	3232	lnu(A)	MOBC	Rep cluster 1281; rep13	Novel	Mobilizable
Staphylococcus simulans B	15668D000AT	4625	tet(K)	MOBV	Rep cluster 1118; rep7a	AC333	Mobilizable
Staphylococcus simulans B	15668D000AW	4625	tet(K)	MOBV	Rep cluster 1118; rep7a	AC333	Mobilizable
Staphylococcus sp.	11262D007BW	36178	fexA	–	Rep cluster 155	AD159	Non-mobilizable
Staphylococcus sp.	11261D007BR	2886	lnu(A)	–	Rep cluster 1017; repB	Novel	Non-mobilizable
Streptococcus dysgalactiae	32236D021BT	4603	ant(6)-Ia	–	–	AD058	Non-mobilizable
Streptococcus dysgalactiae	32236D021BT	1809	erm(B)	–	–	AD058	Non-mobilizable
Streptococcus orisratti	11261D007BT	5504	erm(B)	–	repF	AF54	Non-mobilizable
Streptococcus orisratti	15668D021AW	3289	lnu(A)	–	Rep cluster 554; rep33	Novel	Non-mobilizable
Streptococcus orisratti	32222D007AR	3289	lnu(A)	–	Rep cluster 554; rep33	Novel	Non-mobilizable
Streptococcus orisratti	32222D007BM	4147	lnu(A)	–	Rep cluster 554; rep33	Novel	Non-mobilizable
Streptococcus orisratti	32222D007CW	4301	lnu(A)	–	Rep cluster 554; rep33	Novel	Non-mobilizable
Streptococcus pluranimalium	11269D007CT	10911	ant(6)-Ia; lnu(B); lsa(E)	–	–	AB756	Non-mobilizable
Streptococcus pluranimalium	32222D021BT	10553	ant(6)-Ia; lnu(B); lsa(E)	–	–	AB756	Non-mobilizable
Streptococcus pluranimalium	32226D007CT	10911	ant(6)-Ia; lnu(B); lsa(E)	–	–	AB756	Non-mobilizable
Streptococcus pluranimalium	88185D007BT	10911	ant(6)-Ia; lnu(B); lsa(E)	–	–	AB756	Non-mobilizable
Streptococcus thoraltensis	11261D021AT	4565	lnu(A)	–	Rep cluster 554; rep33	Novel	Non-mobilizable
Streptococcus thoraltensis	11266D007CM	4465	lnu(A)	–	Rep cluster 554; rep33	Novel	Non-mobilizable
Streptococcus thoraltensis	11266D021AT	5088	lnu(A)	–	Rep cluster 554; rep33	Novel	Non-mobilizable
Streptococcus thoraltensis	32731D021AM	4565	lnu(A)	–	Rep cluster 554; rep33	Novel	Non-mobilizable
Streptococcus thoraltensis	88186D021AM	4565	lnu(A)	–	Rep cluster 554; rep33	Novel	Non-mobilizable
Streptococcus thoraltensis	88186D021BM	4565	lnu(A)	–	Rep cluster 554; rep33	Novel	Non-mobilizable
Weissella paramesenteroides	11269D021CW	16510	tet(M)	MOBQ	–	–	*

## Sheet: Table S4
Supplementary Table S4. Predicted virulence-associated genes detected in bacterial isolates recovered in this study including virulence factor (VF) category, VF name, and corresponding genes.
Isolate	Species	VF category	VF name	Genes
11269D007AW	Escherichia coli	Adherence	E. coli common pilus (ECP)	ykgK/ecpR, yagZ/ecpA, yagY/ecpB, yagX/ecpC, yagW/ecpD, yagV/ecpE
			Type 1 fimbriae	fimA, fimB, fimC, fimD, fimE, fimF, fimG, fimH, fimI
			P fimbriae	papB, papC, papD, papF, papH, papI, papJ, papK
			S fimbriae	sfaD, sfaF, sfaG, sfaX, sfaY
			F1C fimbriae	focC, focH
			S/F1C fimbrial regulation	C_RS05810
			Colonization Factor Antigen I fimbriae	cfaA, cfaB, cfaC, cfaD/cfaE
			Curli fibers	csgC, csgD, csgE, csgF, csgG
			Factor adherence E. coli	fdeC
		Effector delivery system/secretion	Type II secretion system (T2SS)	gspC, gspD, gspE, gspF, gspG, gspH, gspI, gspJ, gspK, gspL
			Type VI secretion system (T6SS)	tssC2, hcp/tssD, hcp2/tssD2, tssJ, tssL
		Motility	Peritrichous flagella/chemotaxis	flgB, flgC, flgD, flgE, flgF, flgG, flgH,flgI, flgM, flhA, flhB, flhC, flhD, fliA, fliE, fliG, fliH, fliJ, fliI, fliM, fliN, fliP, fliQ, cheA, cheB, cheR, cheW, cheY, cheZ, motA, motB
		Antimicrobial activity/efflux	AcrAB efflux system	acrB
		Exotoxins	Hemolysin	hlyA, hlyB, hlyC, hlyD
			Cytotoxic necrotizing factor	cnf1
			Colibactin	clbA, clbB, clbC, clbD, clbE, clbF, clbG, clbH, clbI, clbL, clbM, clbN, clbO, clbP, clbQ, clbS
		Immune modulation	TIR-domain-containing protein C (TLR inhibition)	tcpC
		Invasion	Invasion of brain endothelial cells	ibeB, ibeC
		Nutritional/metabolic factors	Allantoin utilization	allB, allC, allD, allR
			Arylsulfatase, NADP-dependent phosphogluconate dehydrogenase	aslA, gndA
		Iron acquisition	Enterobactin	entA, entB, entC, entD, entE, entF, entS, fepA, fepB, fepC, fepD, fepE, fepG, fes
			Yersiniabactin siderophore	ybtA, ybtE, ybtP, ybtQ, ybtS, ybtT, ybtU, ybtX, irp1, irp2, fyuA
			Salmochelin siderophore	iroB, iroC, iroD, iroE, iroN
			Heme uptake system	chuA, chuS, chuU, chuV, chuW, chuX, chuY
		Capsule	Group 2 capsule	kpsC, kpsD, kpsE, kpsF, kpsM, kpsS, kpsU
		Regulation	Rcs system response regulator	rcsB
			PhoPQ system	phoP, phoQ
			PmrAB system	pmrA, pmrB
			Ferric uptake regulator	fur
			General stress response	rpoS
		Surface associated	Outer membrane protein A	ompA
15668D021AT	Klebsiella pneumoniae	Adherence	Type 1 fimbriae	fimA, fimB, fimC, fimD, fimE, fimF, fimG, fimH, fimI
			Type 3 fimbriae	mrkA, mrkB, mrkC, mrkD, mrkF, mrkH, mrkI, mrkJ
			E. coli common pilus (ECP)	ykgK/ecpR, yagZ/ecpA, yagY/ecpB, yagX/ecpC, yagW/ecpD, yagV/ecpE
		Iron acquisition	Enterobactin	entA, entB, entC, entE, entF, entS, fepA, fepB, fepC, fepD, fepG, fes
			Yersiniabactin siderophore	ybtA, ybtE, ybtP, ybtQ, ybtS, ybtT, ybtU, ybtX, irp1, irp2, fyuA
			Salmochelin	iroB, iroC, iroD, iroE, iroN
			Aerobactin	iucA, iucB, iucC, iucD, iutA
		Capsule	Capsule biosynthesis and export	KP1_RS17225, KP1_RS17230, KP1_RS17240, KP1_RS17280, KP1_RS17340, KP1_RS17345, KP1_RS17355
			Capsule biosynthesis	galF, ugd
			O-antigen (rfb locus)	rfbA, rfbB, rfbD, rfbK1
		Effector delivery system/secretion	Type VI secretion system (T6SS)	tssA, tssB, tssC, tssD, tssF, tssG, tssH, tssI, tssJ, tssK, tssL, tssM
		Regulation	General stress response	rpoS
			PhoPQ system	phoP, phoQ
			Ferric uptake regulator	fur
			Capsule regulation (Rcs system)	rcsA, rcsB
		Antimicrobial activity/efflux	AcrAB efflux system	acrA, acrB
		Surface associated	Outer membrane protein A	ompA
		Nutritional/metabolic factors	NADP-dependent phosphogluconate dehydrogenase	gndA
11269D007AM	Staphylococcus aureus	Effector delivery system/secretion	Type VII secretion system (T7SS/ESAT-6 system)	esaA, esaB, esaD, esaE, esaG, essA, essB, essC, esxA, esxB, esxC, esxD
		Adherence	Clumping factors	clfA, clfB
			Serine-aspartate repeat proteins	sdrC, sdrD, sdrE
			Extracellular adherence proteins	eap/map
			Elastin-binding protein	ebp
			Firbronectin-binding protein	fnbA
			Staphylococcus aureus protein A	spa
		Biofilm	Intercellular adhesion proteins	icaA, icaB, icaC, icaD, icaR
		Capsule	Capsule type 8	cap8B, cap8C, cap8D, cap8E, cap8F, cap8G, cap8L, cap8M, cap8O, cap8P, capN
		Iron acquisition	Iron-regulated surface determinant system	isdA, isdB, isdC, isdD, isdE, isdF, isdG, isdI
		Exotoxins	Alpha hemolysin	hly/hla
			Gamma hemolysin	hlgA, hlgB, hlgC
			Delta hemolysin	hld
			Beta hemolysin	hlb
		Exoenzymes	Proteases	sspA, sspB, sspC
			Aureolysin	aur
			Lipases	lip, geh
			Hyaluronate lyase precursor	hysA
		Immune modulation	Immune evasion proteins	adsA, sbi
		Surface protein anchoring	Sortase B	srtB
		Other virulence-associated	Haptoglobin-binding heme uptake protein	harA
		Superantigens	Superantigen-like proteins	set17, set18, set19, set20, set21, set22, set23, set24, set25
11262D007CW	Staphylococcus aureus	Effector delivery system/secretion	Type VII secretion system (T7SS/ESAT-6 system)	esaA, esaB, esaD, esaE, esaG, essA, essB, essC, esxA, esxB, esxC, esxD
		Adherence	Clumping factors	clfA, clfB
			Serine-aspartate repeat proteins	sdrC, sdrD, sdrE
			Extracellular adherence proteins	eap/map
			Elastin-binding protein	ebp
			Firbronectin-binding protein	fnbA
		Biofilm	Intercellular adhesion proteins	icaA, icaB, icaC, icaD, icaR
		Capsule	Capsule type 8	cap8B, cap8C, cap8D, cap8E, cap8F, cap8G, cap8L, cap8M, cap8O, cap8P, capN
		Iron acquisition	Iron-regulated surface determinant system	isdA, isdB, isdC, isdD, isdE, isdF, isdG, isdI
		Exotoxins	Alpha hemolysin	hly/hla
			Gamma hemolysin	hlgA, hlgB, hlgC
			Delta hemolysin	hld
			Beta hemolysin	hlb
		Exoenzymes	Proteases	sspA, sspB, sspC
			Aureolysin	aur
			Lipases	lip, geh
			Hyaluronate lyase precursor	hysA
		Immune modulation	Immune evasion proteins	adsA, sbi
		Surface protein anchoring	Sortase B	srtB
		Other virulence-associated	Haptoglobin-binding heme uptake protein	harA
		Superantigens	Superantigen-like proteins	set17, set18, set19, set20, set21, set22, set23, set24, set25
32731D000AM	Staphylococcus aureus	Effector delivery system/secretion	Type VII secretion system (T7SS/ESAT-6 system)	esaA, esaB, esaD, esaE, esaG, essA, essB, essC, esxA, esxB, esxC, esxD
		Adherence	Clumping factors	clfA, clfB
			Serine-aspartate repeat proteins	sdrC, sdrD, sdrE
			Extracellular adherence proteins	eap/map
			Elastin-binding protein	ebp
			Firbronectin-binding protein	fnbA
		Biofilm	Intercellular adhesion proteins	icaA, icaB, icaC, icaD, icaR
		Capsule	Capsule type 8	cap8B, cap8C, cap8D, cap8E, cap8F, cap8G, cap8L, cap8M, cap8O, cap8P, capN
		Iron acquisition	Iron-regulated surface determinant system	isdA, isdB, isdC, isdD, isdE, isdF, isdG, isdI
		Exotoxins	Alpha hemolysin	hly/hla
			Gamma hemolysin	hlgA, hlgB, hlgC
			Delta hemolysin	hld
			Beta hemolysin	hlb
		Exoenzymes	Proteases	sspA, sspB, sspC
			Aureolysin	aur
			Lipases	lip, geh
			Hyaluronate lyase precursor	hysA
		Immune modulation	Immune evasion proteins	adsA, sbi
		Surface protein anchoring	Sortase B	srtB
		Other virulence-associated	Haptoglobin-binding heme uptake protein	harA
		Superantigens	Superantigen-like proteins	set17, set18, set19, set20, set21, set22, set23, set24, set25
32222D021BR	Proteus vulgaris	Regulation	Rcs system response regulator	rcsB
			Ferric uptake regulator	fur
			General stress response	rpoS
			Carbon storage regulator	csrA
		Motility	Peritrichous flagella/chemotaxis	cheW, cheY, flgG, flhC, fliA, fliI
		Nutritional/metabolic factors	NADP-dependent phosphogluconate dehydrogenase	gndA
		Effector delivery system/secretion	Type VI secretion system (T6SS)	hcp
		Cell envelope/LPS synthesis	LPS core biosynthesis	kdsA
32226D021AR	Sarcina perfringens	Exotoxins	Alpha toxin (phospholipase C)	plc
			Perfringolysin O (theta toxin)	pfoA
		Exoenzymes	Collagenase	colA
			Sialidases	nanH, nanJ
			Mu-toxin hyaluronidases	nagH, nagI, nagJ, nagL
			alpha-clostripain	cloSI
32236D007CT-1	Sarcina perfringens	Exotoxins	Alpha toxin (phospholipase C)	plc
			Beta2-toxin	cpb2
			Perfringolysin O (theta toxin)	pfoA
		Exoenzymes	Collagenase	colA
			Sialidases	nanH, nanI, nanJ
			Mu-toxin hyaluronidases	nagH, nagJ
			alpha-clostripain	cloSI
11273D007AW	Sarcina perfringens	Exotoxins	Alpha toxin (phospholipase C)	plc
		Exoenzymes	Sialidases	nanH
			Mu-toxin hyaluronidases	nagI, nagK
			alpha-clostripain	cloSI
32236D021BT	Streptococcus dysgalactiae	Capsule	Hyaluronic acid capsule biosynthesis	hasC
		Adherence	Fibronectin-binding protein	fbp54
		Exotoxins	Streptolysin S associated protein	sagA
32222D007AR	Streptococcus orisratti	Capsule	Hyaluronic acid capsule biosynthesis	hasC
			UDP-N-acetylglucosamine--LPS N-acetylglucosamine transferase	GBS_RS06585
		Adherence	Fibronectin-binding protein	fbp54
32222D007CW	Streptococcus orisratti	Capsule	Hyaluronic acid capsule biosynthesis	hasC
			UDP-N-acetylglucosamine--LPS N-acetylglucosamine transferase	GBS_RS06585
		Adherence	Fibronectin-binding protein	fbp54
32222D007AR	Streptococcus orisratti	Capsule	Hyaluronic acid capsule biosynthesis	hasC
			UDP-N-acetylglucosamine--LPS N-acetylglucosamine transferase	GBS_RS06585
		Adherence	Fibronectin-binding protein	fbp54
15668D021AW	Streptococcus orisratti	Capsule	Hyaluronic acid capsule biosynthesis	hasC
			UDP-N-acetylglucosamine--LPS N-acetylglucosamine transferase	GBS_RS06585
		Adherence	Fibronectin-binding protein	fbp54
11261D007BT	Streptococcus orisratti	Capsule	Hyaluronic acid capsule biosynthesis	hasC
		Adherence	Fibronectin-binding protein	fbp54
11261D007AT	Streptococcus hyovaginalis	Capsule	Hyaluronic acid capsule biosynthesis	hasC
		Adherence	Fibronectin-binding protein	fbp54
11261D007CT	Streptococcus suis	Capsule	Hyaluronic acid capsule biosynthesis	hasC
			UDP-N-acetylglucosamine--LPS N-acetylglucosamine transferase	GBS_RS06585
11261D021DW	Streptococcus suis_V	Capsule	Hyaluronic acid capsule biosynthesis	hasC
			N-acetylneuraminate synthase	neuB
88185D007BW	Streptococcus suis_V	Capsule	Hyaluronic acid capsule biosynthesis	hasC
			N-acetylneuraminate synthase	neuB
11269D007BT	Streptococcus hyovaginalis	Capsule	Hyaluronic acid capsule biosynthesis	hasC
		Adherence	Fibronectin-binding protein	fbp54
32731D007BT	Streptococcus hyovaginalis	Capsule	Hyaluronic acid capsule biosynthesis	hasC
		Adherence	Fibronectin-binding protein	fbp54
88185D007AR	Streptococcus hyovaginalis	Capsule	Hyaluronic acid capsule biosynthesis	hasC
		Adherence	Fibronectin-binding protein	fbp54
15668D007AW	Streptococcus hyovaginalis	Capsule	Hyaluronic acid capsule biosynthesis	hasC
		Adherence	Fibronectin-binding protein	fbp54
11269D007AT	Staphylococcus hyicus	Capsule	Capsule type 8	cap8E, cap8G
		Secretion system	Type VII secretion system / ESAT-6 family protein	esxA
32227D021BW-2	Enterococcus_C dispar	Adherence	Collagen-binding cell wall-anchored adhesin	ecbA/fss3
		Stress survival	ATP-dependent Clp protease proteolytic subunit	clpP
88185D021AM	Streptococcus porcinus	Capsule	Hyaluronic acid capsule biosynthesis	hasC
		Exoenzymes	Mitogenic factor	mf2
88185D021BT	Streptococcus porcinus	Capsule	Hyaluronic acid capsule biosynthesis	hasC
		Exoenzymes	Mitogenic factor	mf2
11273D007AT	Actinobacillus_B aerogenes	Cell envelope/LPS synthesis	LPS core biosynthesis	galE, galU, gmhA/lpcA, kdsA, kpsF, lpxC, msbA, orfM, rfaD, rfaE
32236D007CT-2	Actinobacillus_B aerogenes	Cell envelope/LPS synthesis	LPS core biosynthesis	galE, galU, gmhA/lpcA, kdsA, kpsF, lpxC, msbA, orfM, rfaD, rfaE
15668D000AM	Aerococcus suis	Stress survival	ATP-dependent Clp protease proteolytic subunit	clpP
32226D007AR	Corynebacterium freneyi	Other	Isocitrate lyase Icl	icl
11266D007AW	Lactobacillus amylovorus	Capsule	UDP-N-acetylglucosamine--LPS N-acetylglucosamine transferase	GBS_RS06585
11266D007BM-1	Lactobacillus amylovorus	Capsule	UDP-N-acetylglucosamine--LPS N-acetylglucosamine transferase	GBS_RS06585
11266D007DM	Lactobacillus amylovorus	Capsule	UDP-N-acetylglucosamine--LPS N-acetylglucosamine transferase	GBS_RS06585
32227D000AM	Staphylococcus borealis	Stress survival	ATP-dependent Clp protease proteolytic subunit	clpP
32227D000BW	Staphylococcus borealis	Stress survival	ATP-dependent Clp protease proteolytic subunit	clpP
32731D000AW	Staphylococcus borealis	Stress survival	ATP-dependent Clp protease proteolytic subunit	clpP
11266D021CT	Staphylococcus chromogenes	Capsule	Capsule type 8	cap8E, cap8G
32226D021CR	Staphylococcus chromogenes	Capsule	Capsule type 8	cap8E, cap8G
32237D007BM	Staphylococcus chromogenes	Capsule	Capsule type 8	cap8E, cap8G
88186D007BT	Staphylococcus chromogenes	Capsule	Capsule type 8	cap8E, cap8G
11262D007CT	Staphylococcus hyicus	Secretion system	Type VII secretion system/ESAT-6 family protein	esxA
15668D000AT	Staphylococcus simulans_B	Secretion system	Type VII secretion system/ESAT-6 family protein	esxA
15668D000AT	Staphylococcus simulans_B	Secretion system	Type VII secretion system/ESAT-6 family protein	esxA
88185D007AM	Streptococcus hyovaginalis	Capsule	Hyaluronic acid capsule biosynthesis	hasC
32226D021BT	Streptococcus hyovaginalis	Capsule	Hyaluronic acid capsule biosynthesis	hasC
15668D000BW	Streptococcus parasuis	Capsule	Hyaluronic acid capsule biosynthesis	hasC
11254D021AR	Streptococcus pluranimalium	Capsule	Hyaluronic acid capsule biosynthesis	hasC
11254D021CR	Streptococcus pluranimalium	Capsule	Hyaluronic acid capsule biosynthesis	hasC
11269D007CT	Streptococcus pluranimalium	Capsule	Hyaluronic acid capsule biosynthesis	hasC
32222D007BR	Streptococcus pluranimalium	Capsule	Hyaluronic acid capsule biosynthesis	hasC
32226D007AW	Streptococcus pluranimalium	Capsule	Hyaluronic acid capsule biosynthesis	hasC
32226D007CT	Streptococcus pluranimalium	Capsule	Hyaluronic acid capsule biosynthesis	hasC
32222D021BT	Streptococcus pluranimalium	Capsule	Hyaluronic acid capsule biosynthesis	hasC
88185D007BT	Streptococcus pluranimalium	Capsule	Hyaluronic acid capsule biosynthesis	hasC
32236D021AR	Streptococcus pluranimalium	Capsule	Hyaluronic acid capsule biosynthesis	hasC
11273D007BT	Streptococcus porcorum	Capsule	Hyaluronic acid capsule biosynthesis	hasC
11273D007BW	Streptococcus porcorum	Capsule	Hyaluronic acid capsule biosynthesis	hasC
11261D007AM	Streptococcus sp.	Capsule	Hyaluronic acid capsule biosynthesis	hasC
32226D021BW	Streptococcus sp.	Capsule	Hyaluronic acid capsule biosynthesis	hasC
11254D021BR	Streptococcus suis	Capsule	Hyaluronic acid capsule biosynthesis	hasC
11254D021BT	Streptococcus suis	Capsule	Hyaluronic acid capsule biosynthesis	hasC
11262D007AW	Streptococcus suis	Capsule	Hyaluronic acid capsule biosynthesis	hasC
11262D021AR	Streptococcus suis	Capsule	Hyaluronic acid capsule biosynthesis	hasC
11262D021AT	Streptococcus suis	Capsule	Hyaluronic acid capsule biosynthesis	hasC
11261D007DT	Streptococcus suis_V	Capsule	Hyaluronic acid capsule biosynthesis	hasC
11273D007BR	Streptococcus suis_V	Capsule	Hyaluronic acid capsule biosynthesis	hasC
32731D021AR	Streptococcus suis_V	Capsule	Hyaluronic acid capsule biosynthesis	hasC
88186D007AR	Streptococcus suis_V	Capsule	Hyaluronic acid capsule biosynthesis	hasC
32236D007DR	Streptococcus suis_V	Capsule	Hyaluronic acid capsule biosynthesis	hasC
11269D007BW	Streptococcus suis_W	Capsule	Hyaluronic acid capsule biosynthesis	hasC
11254D007AM	Streptococcus thoraltensis	Capsule	Hyaluronic acid capsule biosynthesis	hasC
11261D021AT	Streptococcus thoraltensis	Capsule	Hyaluronic acid capsule biosynthesis	hasC
11266D007CM	Streptococcus thoraltensis	Capsule	Hyaluronic acid capsule biosynthesis	hasC
11266D021AT	Streptococcus thoraltensis	Capsule	Hyaluronic acid capsule biosynthesis	hasC
32236D000AM	Streptococcus thoraltensis	Capsule	Hyaluronic acid capsule biosynthesis	hasC
32236D000AW	Streptococcus thoraltensis	Capsule	Hyaluronic acid capsule biosynthesis	hasC
32731D021AM	Streptococcus thoraltensis	Capsule	Hyaluronic acid capsule biosynthesis	hasC
88186D021AM	Streptococcus thoraltensis	Capsule	Hyaluronic acid capsule biosynthesis	hasC
88186D021BM	Streptococcus thoraltensis	Capsule	Hyaluronic acid capsule biosynthesis	hasC
88186D021BT	Streptococcus thoraltensis	Capsule	Hyaluronic acid capsule biosynthesis	hasC

## Sheet: Table S5
Supplementary table S5. The 50 most relatively abundant archaeal and bacterial species in sow colostrum (day 0), and day 7 and day 21 milk samples. Values represent percent relative abundance ± SEM.
Species	Colostrum (day 0)	Species	Day 7	Species	Day 21
Rothia sp034179845	5.59 ± 2.47	Lactobacillus amylovorus	4.03 ± 0.9	Rothia sp034090985	4.75 ± 1.08
Methanocatella sp900769095	5.56 ± 1.62	Rothia sp034179845	2.69 ± 1.58	Methanocatella sp900769095	3.18 ± 0.76
Lactobacillus amylovorus	3.52 ± 1	Methanocatella sp900769095	2.62 ± 0.43	Mesomycoplasma hyorhinis	2.87 ± 2.87
Micrococcus sp034179925	2.32 ± 1.09	Streptococcus suis_V	2.28 ± 0.47	Staphylococcus epidermidis	2.08 ± 1.15
Lelliottia chinensis	1.52 ± 0.47	Sarcina ventriculi	2.11 ± 0.87	Lactobacillus amylovorus	1.94 ± 0.4
Prevotella sp900546535	1.28 ± 0.35	Rothia nasimurium_E	2.1 ± 0.63	Streptococcus suis_V	1.63 ± 0.45
Streptococcus thoraltensis	1.13 ± 0.64	Rothia sp034090985	1.96 ± 0.6	Streptomyces albidoflavus	1.62 ± 1
Bacteroides fragilis	1.13 ± 1.03	Streptococcus hyovaginalis	1.67 ± 0.5	Clostridium sp000435835	1.53 ± 0.23
Corynebacterium sp034091885	1.08 ± 0.58	Rothia nasimurium_D	1.54 ± 0.36	Terrisporobacter sp022782605	1.42 ± 0.17
Corynebacterium xerosis	1 ± 0.19	Staphylococcus chromogenes	1.54 ± 0.33	Sodaliphilus sp004557565	1.23 ± 0.19
Corynebacterium sp040946405	0.98 ± 0.43	Rothia nasimurium_F	1.42 ± 0.47	Rothia sp034179845	1.15 ± 0.54
Serratia liquefaciens	0.97 ± 0.37	Rothia nasimurium_G	1.29 ± 0.28	Streptococcus hyovaginalis	1.08 ± 0.14
Aeromonas salmonicida	0.9 ± 0.3	Micrococcus sp034179925	1.23 ± 0.93	Methanocatella smithii	1.02 ± 0.38
Cutibacterium acnes	0.83 ± 0.23	Staphylococcus hyicus	1.13 ± 0.28	Prevotella sp900546535	1.01 ± 0.24
Staphylococcus chromogenes	0.81 ± 0.38	Clostridium sp000435835	1.11 ± 0.17	Bergeyella zoohelcum	0.98 ± 0.16
Moraxella porci	0.79 ± 0.26	Sodaliphilus sp004557565	1.09 ± 0.21	Lactobacillus sp945980025	0.75 ± 0.27
Sodaliphilus sp004557565	0.79 ± 0.13	Lactobacillus sp945980025	1.07 ± 0.22	Prevotella faecis	0.74 ± 0.13
Staphylococcus borealis	0.78 ± 0.41	Rothia nasimurium_H	1.01 ± 0.26	Moraxella pluranimalium	0.69 ± 0.16
Corynebacterium sp012837295	0.77 ± 0.13	QD2021 sp036209505	0.96 ± 0.25	Sarcina ventriculi	0.68 ± 0.14
Lactobacillus sp945980025	0.74 ± 0.31	Turicibacter bilis	0.92 ± 0.11	Kocuria carniphila	0.67 ± 0.2
Staphylococcus epidermidis	0.73 ± 0.2	SFDB01 sp004558825	0.85 ± 0.26	Turicibacter bilis	0.67 ± 0.08
Prevotella faecis	0.72 ± 0.17	Limosilactobacillus mucosae	0.81 ± 0.23	Rothia endophytica_A	0.66 ± 0.18
Staphylococcus simulans_A	0.71 ± 0.29	Corynebacterium camporealense	0.79 ± 0.42	Moraxella porci	0.65 ± 0.13
Streptococcus hyovaginalis	0.66 ± 0.34	Romboutsia timonensis	0.77 ± 0.09	Staphylococcus chromogenes	0.64 ± 0.12
Lactococcus lactis	0.62 ± 0.39	Streptococcus thoraltensis	0.74 ± 0.26	Vibrio kanaloae	0.62 ± 0.39
Prevotella sp945863825	0.6 ± 0.19	Terrisporobacter sp022782605	0.73 ± 0.08	Cryptobacteroides sp000433355	0.59 ± 0.17
Phocaeicola vulgatus	0.58 ± 0.58	Prevotella faecis	0.72 ± 0.2	Streptococcus thoraltensis	0.58 ± 0.15
Vescimonas sp004557655	0.57 ± 0.24	Kocuria carniphila	0.66 ± 0.12	Staphylococcus hyicus	0.57 ± 0.13
Clostridium sp000435835	0.55 ± 0.1	Sarcina perfringens	0.64 ± 0.09	Staphylococcus borealis	0.57 ± 0.25
Ruminococcoides bromii_A	0.55 ± 0.23	Methanocatella smithii	0.6 ± 0.17	Romboutsia timonensis	0.55 ± 0.08
Prevotella sp002251295	0.54 ± 0.11	PeH17 sp900542285	0.58 ± 0.18	Coprococcus_A intestinihominis	0.55 ± 0.11
Staphylococcus hyicus	0.5 ± 0.22	Bacteroides fragilis	0.57 ± 0.19	Glaesserella parasuis	0.53 ± 0.12
Fusobacterium_A mortiferum	0.49 ± 0.46	Rothia endophytica_A	0.56 ± 0.17	Micrococcus sp034179925	0.53 ± 0.24
Prevotella sp022771625	0.49 ± 0.1	Moraxella pluranimalium	0.53 ± 0.12	Phil1 sp004558525	0.51 ± 0.17
Prevotella sp000434975	0.49 ± 0.1	Phil1 sp004558525	0.51 ± 0.12	Rothia nasimurium_D	0.5 ± 0.14
Serratia proteamaculans	0.48 ± 0.15	Moraxella sp024137865	0.48 ± 0.1	Rothia nasimurium_E	0.5 ± 0.16
Prevotella sinensis	0.47 ± 0.25	Corynebacterium sp040946405	0.47 ± 0.37	QD2021 sp036209505	0.44 ± 0.06
Sarcina ventriculi	0.47 ± 0.14	Moraxella porci	0.47 ± 0.1	Sodaliphilus pleomorphus	0.42 ± 0.31
Rothia endophytica_A	0.46 ± 0.15	PeH17 sp004556165	0.45 ± 0.14	Ruminococcoides bromii_A	0.42 ± 0.15
Kocuria carniphila	0.45 ± 0.06	Corynebacterium sp034091885	0.44 ± 0.2	Prevotella sp022771625	0.42 ± 0.09
Terrisporobacter sp022782605	0.44 ± 0.07	Limosilactobacillus rodentium	0.43 ± 0.19	Vibrio diabolicus	0.41 ± 0.25
Prevotella pectinovora	0.42 ± 0.11	Collinsella sp002391315	0.42 ± 0.11	Prevotella sp002251295	0.4 ± 0.07
Anaerovibrio sp900548165	0.41 ± 0.1	Corynebacterium xerosis	0.42 ± 0.07	Onthomorpha sp004551865	0.4 ± 0.07
Rothia nasimurium_D	0.41 ± 0.25	Limosilactobacillus reuteri_E	0.38 ± 0.16	Rothia endophytica	0.4 ± 0.07
Coprococcus_A intestinihominis	0.41 ± 0.13	Rothia avistercoris	0.38 ± 0.1	CAG-238 sp927797855	0.39 ± 0.07
Parabacteroides sp034091205	0.4 ± 0.4	CAG-238 sp927797855	0.37 ± 0.06	Methanocatella sp022775905	0.38 ± 0.19
Streptomyces albidoflavus	0.4 ± 0.4	Streptomyces albidoflavus	0.37 ± 0.26	Corynebacterium xerosis	0.38 ± 0.1
Rothia nasimurium_G	0.4 ± 0.25	SFEL01 sp004557245	0.37 ± 0.07	Streptococcus pluranimalium	0.37 ± 0.15
Bacteroides xylanisolvens	0.4 ± 0.4	Prevotella sp002251295	0.37 ± 0.08	Psychrobacter sanguinis	0.37 ± 0.14
Exercitatus rossii	0.39 ± 0.18	Prevotella sp900546535	0.36 ± 0.1	Aerococcus urinaeequi	0.35 ± 0.16

## Sheet: Table S6
Supplementary table S6. Differentially abundant archaeal and bacterial species in sow colostrum and milk microbiomes, identified by MaAsLin3, across time points (day 0 colostrum vs. day 7 milk vs. day 21 milk). FDR = false discovery rate. The relative abundance (%) values (± SEM) for each species within each sample day are also provided.
Species	Coefficient	SEM	FDR
Colostrum (day 0) vs. day 7 milk. Negative coefficient = relatively more abundant in colostrum; Positive coefficient = more relatively abundant in day 7 milk.				Colostrum	Day 7
Cutibacterium acnes	-4.31678	0.646706	0.00550898	0.826 ± 0.231	0.046 ± 0.025
Serratia proteamaculans	-4.24927	0.531912	0.000268127	0.481 ± 0.154	0.024 ± 0.008
Prevotella sinensis	-4.1322	0.673992	0.0172743	0.472 ± 0.252	0.04 ± 0.016
Phocaeicola faecicola	-4.09733	1.13089	0.0414871	0.339 ± 0.282	0.113 ± 0.037
Exercitatus rossii	-4.05974	0.533299	0.0109027	0.391 ± 0.182	0.061 ± 0.016
Aliidiomarina maris	-4.04662	0.857162	0.0108391	0.277 ± 0.139	0.01 ± 0.003
Prevotella sp900554835	-3.83761	0.597021	0.00781761	0.08 ± 0.045	0.012 ± 0.004
Anaerovibrio slackiae	-3.76916	0.843934	0.0177168	0.14 ± 0.051	0.022 ± 0.012
Streptococcus suis_X	-3.73136	0.782474	0.00982041	0.133 ± 0.095	0.068 ± 0.02
Serratia liquefaciens	-3.52692	0.561133	0.00449748	0.973 ± 0.37	0.044 ± 0.012
Sodaliphilus pleomorphus	-3.3618	0.655761	0.0276444	0.053 ± 0.023	0.006 ± 0.003
Streptococcus varani	-3.30706	0.616959	0.00658149	0.285 ± 0.099	0.021 ± 0.008
Aeromonas salmonicida	-3.29299	0.616118	0.0078378	0.897 ± 0.305	0.047 ± 0.015
Prevotella sp900555035	-2.99723	0.889752	0.0442454	0.286 ± 0.093	0.03 ± 0.01
Prevotella sp945863825	-2.98947	0.803166	0.0464622	0.595 ± 0.192	0.067 ± 0.024
Aerococcus suis	-2.78082	0.714019	0.0162078	0.368 ± 0.19	0.057 ± 0.02
UBA2810 sp900317945	-2.77275	0.744203	0.0457332	0.31 ± 0.124	0.044 ± 0.016
Lelliottia chinensis	-2.72362	0.509856	0.00982041	1.52 ± 0.472	0.131 ± 0.036
Phocicoccus schoeneichii	-2.63086	0.310651	0.00202134	0.182 ± 0.048	0.031 ± 0.007
Corynebacterium pollutisoli	-2.40437	0.546975	0.00982041	0.032 ± 0.013	0.016 ± 0.004
Jeotgalibaca porci	-2.39177	0.554045	0.0186443	0.142 ± 0.043	0.034 ± 0.009
Staphylococcus simulans_A	-2.38826	0.550017	0.00666996	0.712 ± 0.295	0.075 ± 0.009
Psychrobacter pasteurii	-2.37495	0.229805	0.000682988	0.322 ± 0.08	0.07 ± 0.015
Streptococcus faecavium	-2.283	0.240734	0.000682988	0.208 ± 0.048	0.051 ± 0.012
Prevotella sp000434975	-2.11195	0.386522	0.00202134	0.488 ± 0.101	0.184 ± 0.041
Anaerovibrio sp900548165	-2.05707	0.552155	0.0414871	0.413 ± 0.102	0.099 ± 0.038
Acinetobacter pseudolwoffii	-2.04733	0.620815	0.0414871	0.28 ± 0.154	0.136 ± 0.025
Atopostipes sp036752165	-1.96292	0.445688	0.0327389	0.025 ± 0.008	0.01 ± 0.003
Blautia sp022777285	-1.95018	0.394772	0.0175982	0.161 ± 0.053	0.077 ± 0.026
Flavobacterium sp041785575	-1.94062	0.336826	0.0414871	0.04 ± 0.018	0.021 ± 0.006
Prevotella pectinovora	-1.82089	0.583635	0.0442454	0.423 ± 0.105	0.125 ± 0.03
Jeotgalicoccus sp036782755	-1.78528	0.270657	0.0030166	0.254 ± 0.042	0.077 ± 0.016
Trueperella abortisuis	-1.70443	0.000434084	0.00550898	0.027 ± 0.016	0.028 ± 0.008
Prevotella sp002251245	-1.45698	0.29364	0.0172156	0.382 ± 0.087	0.197 ± 0.05
Corynebacterium sp012837295	-1.42433	0.276751	0.00753076	0.77 ± 0.126	0.263 ± 0.041
Corynebacterium suedekumii	-1.34266	0.29154	0.0214732	0.143 ± 0.046	0.07 ± 0.013
Rothia sp030529845	-1.30528	0.272356	0.0414871	0.139 ± 0.073	0.106 ± 0.019
Parabacteroides sp022775005	-1.01849	0.0503586	0.00202134	0.059 ± 0.022	0.091 ± 0.024
Rothia sp034090985	2.18259	0.706898	0.0442454	0.309 ± 0.092	1.752 ± 0.685
Turicibacter bilis	2.21803	0.600907	0.0175982	0.198 ± 0.045	0.927 ± 0.112
Streptococcus suis_V	2.46523	0.439239	0.00982041	0.162 ± 0.054	2.124 ± 0.521
Colostrum (day 0) vs. day 21 milk. Negative coefficient = relatively more abundant in colostrum; Positive coefficient = more relatively abundant in day 21 milk.				Colostrum	Day 21
Bacteroides fragilis	-5.91407	1.12598	0.0148392	1.132 ± 1.034	0.055 ± 0.018
Faecalimonas umbilicata	-5.40862	1.00717	0.0439632	0.142 ± 0.121	0.01 ± 0.003
Actinobacillus_B aerogenes	-4.83792	0.610954	0.0120891	0.116 ± 0.092	0.011 ± 0.004
Exercitatus rossii	-4.77	0.0313418	0.0433688	0.391 ± 0.182	0.008 ± 0.004
Bacteroides pyogenes	-4.31571	1.03125	0.0372163	0.09 ± 0.07	0.022 ± 0.008
Serratia proteamaculans	-4.27627	0.554072	0.00900792	0.481 ± 0.154	0.021 ± 0.009
Limosilactobacillus mucosae	-4.10299	0.230911	0.0433688	0.357 ± 0.199	0.144 ± 0.062
Staphylococcus simulans_A	-3.76356	0.638314	0.0120891	0.712 ± 0.295	0.017 ± 0.006
Eisenbergiella porci	-3.6884	0.884426	0.0433688	0.038 ± 0.026	0.013 ± 0.004
Aeromonas salmonicida	-3.62591	0.497104	0.0120891	0.897 ± 0.305	0.052 ± 0.02
Lelliottia chinensis	-3.59951	0.426266	0.0120891	1.52 ± 0.472	0.09 ± 0.036
Bacteroides sp034176395	-3.3698	0.454797	0.00900792	0.039 ± 0.027	0.016 ± 0.004
Serratia liquefaciens	-3.3358	0.414118	0.0120891	0.973 ± 0.37	0.062 ± 0.023
Sarcina perfringens	-3.18028	0.635307	0.0129621	0.187 ± 0.127	0.056 ± 0.015
Corynebacterium suedekumii	-3.03257	0.882138	0.0448481	0.143 ± 0.046	0.012 ± 0.006
Jeotgalicoccus sp036782755	-2.8934	0.403817	0.0433688	0.254 ± 0.042	0.022 ± 0.007
Prevotella sp945829115	-2.79708	0.585581	0.0148392	0.024 ± 0.011	0.008 ± 0.003
Psychrobacter pasteurii	-2.77128	0.709441	0.0342513	0.322 ± 0.08	0.05 ± 0.022
Pantoea agglomerans	-2.71725	0.341301	0.0433688	0.091 ± 0.05	0.014 ± 0.006
Streptococcus varani	-2.62652	0.68257	0.03461	0.285 ± 0.099	0.04 ± 0.015
Streptococcus faecavium	-2.62537	0.719701	0.0433688	0.208 ± 0.048	0.048 ± 0.028
Corynebacterium sp012837295	-2.48624	0.588813	0.0207413	0.77 ± 0.126	0.11 ± 0.043
Rothia sp030529845	-2.48358	0.573266	0.0148392	0.139 ± 0.073	0.046 ± 0.012
Hominenteromicrobium mulieris	-1.81996	0.404481	0.0217542	0.12 ± 0.083	0.159 ± 0.034
Vescimonas sp004555205	-1.80825	0.33606	0.0148392	0.142 ± 0.05	0.061 ± 0.014
Prevotella sp000434975	-1.73845	0.202184	0.0120891	0.488 ± 0.101	0.152 ± 0.035
Prevotella sp002251245	-1.24255	0.319951	0.0207413	0.382 ± 0.087	0.162 ± 0.036
Clostridium sp000435835	1.37114	0.271409	0.0120891	0.553 ± 0.104	1.497 ± 0.234
Terrisporobacter sp022782605	1.79304	0.337004	0.0120891	0.444 ± 0.074	1.481 ± 0.186
Streptococcus suis_V	1.81894	0.263317	0.0235508	0.162 ± 0.054	1.463 ± 0.495
Turicibacter bilis	1.87927	0.414402	0.0178762	0.198 ± 0.045	0.692 ± 0.087
Rothia sp034090985	3.9825	0.597923	0.000397149	0.309 ± 0.092	4.22 ± 0.99
Day 7 vs. day 21 milk. Negative coefficient = relatively more abundant in day 7; Positive coefficient = more relatively abundant in day 21.				Day 7	Day 21
Anaerotignum sp022786605	-4.03116	0.0143632	0.0398033	0.042 ± 0.017	0.001 ± 0.001
Sarcina perfringens	-3.29658	0.150384	1.01993e-06	0.639 ± 0.093	0.05 ± 0.014
Clostridium_X sp022773025	-3.26057	0.545613	0.0185108	0.083 ± 0.018	0.004 ± 0.002
Lactobacillus delbrueckii_B	-3.2222	0.777997	0.0260257	0.083 ± 0.023	0.003 ± 0.002
Faecalimonas umbilicata	-3.1389	0.633205	0.0189223	0.228 ± 0.105	0.008 ± 0.003
Otoolea symbiosa	-2.63077	0.742483	0.0409587	0.073 ± 0.021	0.005 ± 0.002
Actinobacillus_B aerogenes	-2.60963	0.499258	0.0306853	0.154 ± 0.038	0.009 ± 0.003
Eisenbergiella porci	-2.56746	0.590303	0.0311261	0.158 ± 0.047	0.011 ± 0.004
Blautia celeris	-2.56375	0.692414	0.0371606	0.079 ± 0.03	0.006 ± 0.002
Bacteroides fragilis	-2.48094	0.424954	0.0185108	0.569 ± 0.191	0.047 ± 0.017
Enterococcus_B hirae	-2.3915	0.423694	0.0443279	0.022 ± 0.005	0.003 ± 0.001
Escherichia coli_F	-2.33176	0.415732	0.0185108	0.203 ± 0.046	0.015 ± 0.009
Faecalicatena_A faecalis	-2.09281	0.438389	0.0251178	0.28 ± 0.112	0.036 ± 0.01
Limosilactobacillus mucosae	-2.01365	0.381076	0.0189223	0.814 ± 0.225	0.14 ± 0.054
Staphylococcus aureus	-1.9341	0.279448	0.0185108	0.124 ± 0.039	0.031 ± 0.009
Rothia nasimurium_G	-1.92691	0.363779	0.0313984	1.288 ± 0.281	0.261 ± 0.058
Rothia nasimurium_F	-1.68715	0.36138	0.0306853	1.423 ± 0.472	0.265 ± 0.064
Peptostreptococcus porci	-1.68461	0.322631	0.0189223	0.145 ± 0.024	0.031 ± 0.007
Rothia nasimurium_D	-1.62149	0.314989	0.0185108	1.543 ± 0.362	0.503 ± 0.135
Rothia nasimurium_H	-1.60072	0.389426	0.0189223	1.01 ± 0.255	0.269 ± 0.073
Maccoya sp900556645	-1.51184	0.40151	0.0306853	0.032 ± 0.008	0.008 ± 0.002
Porphyromonas sp034091595	-1.45076	0.395898	0.0484746	0.068 ± 0.013	0.02 ± 0.008
Gemelliphila sp945869755	-1.39097	0.394446	0.0390807	0.05 ± 0.013	0.013 ± 0.003
Clostridium celatum	-1.38539	0.276236	0.0311261	0.036 ± 0.008	0.012 ± 0.005
Desulfovibrio sp900556755	-1.24482	0.166235	0.0263492	0.07 ± 0.017	0.017 ± 0.006
Staphylococcus chromogenes	-1.16061	0.244229	0.0189223	1.538 ± 0.333	0.643 ± 0.119
Terrisporobacter sp022782605	1.00198	0.274853	0.0443279	0.727 ± 0.079	1.416 ± 0.167
Bullifex porci	1.08342	0.206794	0.0236595	0.02 ± 0.006	0.04 ± 0.01
Anaerobutyricum sp028721415	1.16679	0.282956	0.0306853	0.034 ± 0.007	0.076 ± 0.013
UBA11957 sp945827805	1.17589	0.304116	0.0409587	0.016 ± 0.003	0.045 ± 0.01
Limivicinus sp022782265	1.27592	0.326368	0.0306853	0.016 ± 0.003	0.042 ± 0.011
Glaesserella parasuis	1.2925	0.318533	0.0306853	0.216 ± 0.037	0.535 ± 0.116
Physcousia sp900766785	1.3042	0.352665	0.0443279	0.106 ± 0.025	0.236 ± 0.041
Prevotella pectinovora	1.54422	0.306929	0.0189223	0.123 ± 0.027	0.264 ± 0.061
Emergencia sp028727785	1.58854	0.315219	0.0247573	0.017 ± 0.008	0.045 ± 0.014
Rothia sp034090985	1.66342	0.346772	0.0189223	1.963 ± 0.602	4.755 ± 1.084
Psychrobacter sanguinis	1.66544	0.464011	0.0311261	0.106 ± 0.039	0.366 ± 0.141
Rothia nasisuis	1.68616	0.377985	0.023566	0.075 ± 0.024	0.236 ± 0.058
Prevotella sp945827565	1.73694	0.352257	0.032936	0.005 ± 0.002	0.041 ± 0.009
RGIG7179 sp016302925	1.75057	0.223875	0.0469513	0.006 ± 0.003	0.015 ± 0.005
Coprococcus_A intestinihominis	1.76389	0.380526	0.0189223	0.206 ± 0.049	0.547 ± 0.112
Faecousia sp017622995	1.97692	0.501437	0.0251178	0.027 ± 0.008	0.169 ± 0.038
Aerococcus suis	2.00172	0.49185	0.0189223	0.063 ± 0.018	0.201 ± 0.033
Corynebacterium glutamicum	2.07519	0.333819	0.0185108	0.035 ± 0.009	0.213 ± 0.107
Clostridium sp022785265	2.10848	0.423267	0.0189223	0.041 ± 0.013	0.182 ± 0.042
Blautia sp022777285	2.12868	0.394277	0.0185108	0.081 ± 0.023	0.332 ± 0.055
Moraxella sp041811915	2.15206	0.585846	0.0398033	0.009 ± 0.004	0.147 ± 0.033
Alloprevotella sp004555425	2.30498	0.678457	0.0443279	0.017 ± 0.005	0.127 ± 0.038
Staphylococcus epidermidis	2.40698	0.675143	0.0484746	0.269 ± 0.11	2.076 ± 1.146
Actinomyces slackii	2.51414	0.276861	0.0409587	0.002 ± 0.001	0.057 ± 0.024
Streptococcus parauberis	2.63768	0.094859	0.0306853	0.001 ± 0	0.04 ± 0.018
Staphylococcus hominis	3.00667	0.698625	0.0189223	0.005 ± 0.002	0.089 ± 0.029
CAG-873 sp001701165	3.06545	0.584122	0.0390807	0.014 ± 0.007	0.136 ± 0.042
Kurthia intestinigallinarum	3.4852	0.787869	0.0409057	0.006 ± 0.004	0.09 ± 0.032
Macrococcoides caseolyticum	3.49274	0.678097	0.0306853	0.012 ± 0.005	0.27 ± 0.167
Kurthia zopfii	3.66252	0.46374	0.0017323	0.002 ± 0.001	0.05 ± 0.012
Bergeyella zoohelcum	3.90464	0.781249	0.0185108	0.124 ± 0.079	0.984 ± 0.157

## Sheet: Table S7
Supplementary table S7. The 50 most relatively abundant antimicrobial resistance genes (ARGs) across all colostrum (n = 13) and day 7 (n = 14) and day 21 (n = 14) milk metagenomic samples. Values represent copies per million reads ± SEM.
ARG	Antimicrobial class	Colostrum (day 0)	Day 7	Day 21
tet(W)	Tetracyclines	20.2 ± 6.5	69.7 ± 10.3	63.2 ± 8.1
tet(Q)	Tetracyclines	32.6 ± 10.9	42.6 ± 5.1	51.6 ± 9.9
tet(K)	Tetracyclines	27.6 ± 10.6	18.3 ± 4	58.6 ± 41.3
tet(O)	Tetracyclines	12.8 ± 8.5	33.5 ± 8.1	33.5 ± 6.8
lnu(C)	Macrolides-lincosamides-streptogramin B	11.0 ± 4.5	36.5 ± 4.4	26.3 ± 3.3
lnu(A)	Macrolides-lincosamides-streptogramin B	16.3 ± 4.2	23.0 ± 4.8	24.9 ± 7.7
tet(O/W/32/O)	Tetracyclines	6.9 ± 2.7	28.0 ± 3.8	25.5 ± 2.7
tet(W/N/W)	Tetracyclines	12.4 ± 5.7	27.5 ± 4.4	18.9 ± 3.2
tet(O/W)	Tetracyclines	4.0 ± 1.7	23.8 ± 6.6	17.8 ± 5.3
tet(40)	Tetracyclines	5.1 ± 2.0	18.0 ± 3.4	21.0 ± 3.3
tet(M)	Tetracyclines	2.4 ± 1.3	25.9 ± 5.9	9.3 ± 2.3
lsa(E)	Macrolides-lincosamides-streptogramin B	2.7 ± 1.1	16.1 ± 2.2	17.5 ± 4.6
vga(A)LC	Macrolides-lincosamides-streptogramin B; pleuromutilins	13.9 ± 6.3	4.8 ± 1.1	14.4 ± 8.5
erm(B)	Macrolides-lincosamides-streptogramin B	2.0 ± 1.4	16.8 ± 1.8	11.9 ± 2.4
lnu(P)	Macrolides-lincosamides-streptogramin B	0.9 ± 0.8	20.2 ± 6.3	7.3 ± 1.9
tet(44)	Tetracyclines	2.0 ± 0.9	14.9 ± 2.4	11.9 ± 2.6
tetA(P)	Tetracyclines	0.5 ± 0.5	13.5 ± 2.5	13.4 ± 2.4
tet(O/M/O)	Tetracyclines	5.8 ± 1.8	17.0 ± 3.5	4.1 ± 1.2
mel	Macrolides-lincosamides-streptogramin B	4.9 ± 2.2	11.8 ± 2.4	10.4 ± 2.1
aph(3')-IIIa	Aminoglycosides	3.0 ± 1.9	15.4 ± 3.9	8.0 ± 1.8
erm(C)	Macrolides-lincosamides-streptogramin B	5.6 ± 2.6	6.0 ± 2.1	15.3 ± 10.3
estT	Macrolides-lincosamides-streptogramin B	2.0 ± 1.2	13.1 ± 3.3	9.1 ± 3.4
fexA	Phenicols	1.8 ± 1.2	9.6 ± 2.3	12.2 ± 4.3
cfxA6	Beta-lactams	6.4 ± 3.6	7.1 ± 1.6	9.3 ± 2.1
erm(X)	Macrolides-lincosamides-streptogramin B	5.7 ± 2.6	8.3 ± 3.4	3.9 ± 1.7
ant(6)-Ib	Aminoglycosides	3.4 ± 2.4	7.4 ± 1.5	4.9 ± 1.7
ant(6)-Ia	Aminoglycosides	1.4 ± 1.0	8.8 ± 1.8	5.2 ± 1.2
tet(L)	Tetracyclines	0.8 ± 0.5	5.0 ± 1.2	8.9 ± 2.5
lnu(B)	Macrolides-lincosamides-streptogramin B	1.5 ± 0.9	8.7 ± 1.7	4.3 ± 1.0
poxtA	Oxazolidinones; phenicols	0.7 ± 0.7	8.0 ± 2.7	4.3 ± 1.7
cmx	Phenicols	1.2 ± 1.2	4.6 ± 1.3	7.3 ± 2.5
tet(W/32/O)	Tetracyclines	1.8 ± 1.0	5.1 ± 1.2	4.2 ± 1.0
erm(Q)	Macrolides-lincosamides-streptogramin B	1.7 ± 1.0	5.6 ± 1.3	3.7 ± 1.4
tet(O/W/O)	Tetracyclines	5.9 ± 3.0	2.8 ± 1.6	2.3 ± 1.2
mef(En2)	Macrolides-lincosamides-streptogramin B	3.9 ± 3.9	3.4 ± 1.4	2.9 ± 1.1
blaROB-12	Beta-lactams	1.8 ± 1.8	5.8 ± 3.1	2.3 ± 1.0
aph(3'')-Ib	Aminoglycosides	1.4 ± 1.1	5.2 ± 1.0	2.8 ± 0.9
tet(H)	Tetracyclines	0.4 ± 0.4	5.8 ± 1.5	2.9 ± 1.0
tet(Z)	Tetracyclines	2.6 ± 0.9	2.5 ± 0.8	4.3 ± 1.8
tet(33)	Tetracyclines	1.8 ± 0.8	3.6 ± 1.2	3.9 ± 1.9
tet(S)	Tetracyclines	0.8 ± 0.6	2.7 ± 0.7	5.4 ± 1.2
floR	Phenicols	ND	2.6 ± 0.8	6.1 ± 2.9
aph(6)-Id	Aminoglycosides	1.1 ± 0.8	5.6 ± 1.4	1.7 ± 0.6
cfrA	Macrolides-lincosamides-streptogramin B; oxazolidinones; phenicols; pleuromutilins	ND	3.3 ± 1.9	5.1 ± 1.4
lsa(B)	Macrolides-lincosamides-streptogramin B	ND	4.5 ± 1.8	3.2 ± 1.3
blaROB-1	Beta-lactams	1.0 ± 1.0	5.9 ± 2.4	0.1 ± 0.1
aph(3')-Ia	Aminoglycosides	2.8 ± 1.8	2.3 ± 0.8	2.4 ± 1.0
mdtC	Multidrug	2.6 ± 1.3	3.8 ± 0.8	0.6 ± 0.4
tet(B)	Aminoglycosides	0.8 ± 0.5	4.6 ± 1.3	1.1 ± 0.5
acrB	Multidrug	1.7 ± 0.8	3.1 ± 0.8	1.8 ± 0.8

## Sheet: Table S8
Supplementary table S8. Differentially abundant KEGG pathways in sow colostrum and milk microbiomes, identified by MaAsLin3, across time points (day 0 colostrum vs. day 7 milk vs. day 21 milk). FDR = false discovery rate.
KEGG pathway	Coefficient	SEM	FDR
Colostrum (day 0) vs. day 7 milk. Negative coefficient = more abundant in colostrum; Positive coefficient = more abundant in day 7 milk
Bacterial chemotaxis	0.877558	0.322734	0.0174932
Biofilm formation - Pseudomonas aeruginosa	1.34707	0.278796	0.000836179
Protein processing in endoplasmic reticulum	1.46697	0.562524	0.0234146
Flagellar assembly	1.47809	0.41086	0.00235553
Nitrogen metabolism	1.48287	0.259707	0.000274475
Biofilm formation - Escherichia coli	1.49524	0.273238	0.000438085
Lysosome	1.55188	0.381934	0.00248995
Histidine metabolism	1.56346	0.6115	0.0359529
Ribosome biogenesis in eukaryotes	1.57794	0.298379	0.000563061
Porphyrin metabolism	1.6728	0.360094	0.00115227
Peroxisome	1.68512	0.383159	0.00158083
Peptidoglycan biosynthesis	1.71494	0.376396	0.00159396
Biosynthesis of unsaturated fatty acids	1.72005	0.324495	0.000531957
DNA replication	1.72301	0.298995	0.000274475
Other glycan degradation	1.72728	0.500129	0.00705355
Proteasome	1.74619	0.309938	0.000430096
Base excision repair	1.7825	0.257519	0.000303804
Protein export	1.80108	0.352356	0.000563061
Two-component system	1.83091	0.392825	0.00107497
Biofilm formation - Vibrio cholerae	1.83491	0.44297	0.000775954
Galactose metabolism	1.84767	0.470001	0.00311444
Quorum sensing	1.87971	0.360084	0.000531957
RNA polymerase	1.93617	0.306916	0.00038184
Nucleotide excision repair	1.97449	0.362159	0.000441574
Cell cycle - Caulobacter	1.97476	0.346201	0.000430096
Phosphatidylinositol signaling system	1.97628	0.327893	0.00038184
Sulfur relay system	2.0131	0.331491	0.00038184
Autophagy - yeast	2.02464	0.318919	0.00038184
Bacterial secretion system	2.02942	0.343707	0.00038184
RNA degradation	2.03548	0.393984	0.000557034
Starch and sucrose metabolism	2.05904	0.349801	0.00038184
ABC transporters	2.07008	0.384709	0.000448166
Glycerophospholipid metabolism	2.09991	0.314079	0.000310785
Ribosome	2.10885	0.380818	0.000430096
Homologous recombination	2.12188	0.391772	0.000444516
Oxidative phosphorylation	2.13386	0.375687	0.000430096
Selenocompound metabolism	2.15776	0.363197	0.00038184
Aminoacyl-tRNA biosynthesis	2.16513	0.387493	0.000430096
Lipoarabinomannan (LAM) biosynthesis	2.2283	0.375221	0.000430096
Mismatch repair	2.28781	0.526365	0.00159396
Phosphotransferase system (PTS)	2.37992	0.512414	0.00107497
Colostrum (day 0) vs. day 21 milk. Negative coefficient = more abundant in colostrum; Positive coefficient = more abundant in day 21 milk
Steroid degradation	-1.41941	0.0253318	0.0205099
Bacterial chemotaxis	0.953384	0.418807	0.0480437
Biofilm formation - Escherichia coli	1.14845	0.373302	0.0134234
Biofilm formation - Pseudomonas aeruginosa	1.19253	0.365424	0.0110401
Porphyrin metabolism	1.23351	0.413972	0.0210026
Lysosome	1.24518	0.421	0.020679
Ribosome biogenesis in eukaryotes	1.26558	0.372906	0.0181523
Base excision repair	1.26761	0.368016	0.0130509
Autophagy - yeast	1.29471	0.42932	0.0134234
Flagellar assembly	1.31474	0.480538	0.0205099
Pentose and glucuronate interconversions	1.31905	0.472662	0.0381129
Peroxisome	1.32079	0.502182	0.0361968
Proteasome	1.32899	0.417414	0.0130509
Two-component system	1.39207	0.46534	0.0134234
Peptidoglycan biosynthesis	1.39847	0.586047	0.0481135
DNA replication	1.43455	0.353437	0.00646192
Protein export	1.43726	0.471088	0.0134234
Quorum sensing	1.45932	0.454572	0.0112376
Glycerophospholipid metabolism	1.46788	0.355623	0.00646192
Phosphatidylinositol signaling system	1.50261	0.43056	0.00750929
RNA polymerase	1.55451	0.366505	0.00646192
Biofilm formation - Vibrio cholerae	1.55516	0.526357	0.0140693
Sulfur relay system	1.55661	0.433596	0.00646192
Galactose metabolism	1.55975	0.59876	0.0361968
Other glycan degradation	1.59349	0.556415	0.0172526
Cell cycle - Caulobacter	1.60569	0.434846	0.00646192
Nucleotide excision repair	1.62749	0.413419	0.00750929
RNA degradation	1.63474	0.476607	0.00780231
Oxidative phosphorylation	1.65771	0.500621	0.0134234
Bacterial secretion system	1.66197	0.41584	0.00646192
ABC transporters	1.67343	0.46562	0.00646192
Biosynthesis of unsaturated fatty acids	1.67925	0.3655	0.00646192
Homologous recombination	1.7147	0.470709	0.00646192
Selenocompound metabolism	1.73211	0.382462	0.00646192
Ribosome	1.73441	0.44735	0.00646192
Starch and sucrose metabolism	1.74884	0.42628	0.00646192
Aminoacyl-tRNA biosynthesis	1.82292	0.458867	0.00646192
Phosphotransferase system (PTS)	1.83599	0.568281	0.0112376
Mismatch repair	1.93994	0.583988	0.0134234

## Sheet: Table S9
Supplementary table S9. Summary of metagenome-assembled genomes (MAGs) recovered from sow colostrum and milk. The relative abundance (%) of the MAGs in the sow colostrum (n =13), sow milk (n = 28), and day 1 to day 21 piglet fecal metagenomes (n=53) is also displayed.
SUG	Taxonomy	Colostrum percent relative abundance ± SEM	Milk percent relative abundance ± SEM (days 7 and 21)	Piglet feces percent relative abundance ± SEM(day 1 through 21)	Antimicrobial resistance genes	Copper resistance genes	CAZymes	Completeness	Contamination
SUG3740	d__Bacteria;p__Bacillota;c__Clostridia;o__Christensenellales;f__CAG-138;g__SFDB01;s__SFDB01 sp004558825	0.0116 ± 0.0037	0.2202 ± 0.0594	0.0047 ± 0.0025			CBM34, CE4, CE9, GH13, GH144, GH29, GH77, GH94, GT2, GT28, GT35, GT39, GT4, GT5, GT51, GT76, GT84	92.42	0.35
SUG3741	d__Bacteria;p__Actinomycetota;c__Actinomycetes;o__Actinomycetales;f__Micrococcaceae;g__Micrococcus;s__Micrococcus sp034179925	0.202 ± 0.0796	0.3223 ± 0.1934	0.0007 ± 0.0002			AA1, AA2, CBM48, CBM50, CE14, CE4, CE9, GH13, GH23, GH65, GH77, GT1, GT11, GT119, GT12, GT2, GT28, GT39, GT4, GT51	96.95	2.29
SUG3742	d__Bacteria;p__Bacillota;c__Clostridia;o__Clostridiales;f__Clostridiaceae;g__Sarcina;s__Sarcina ventriculi	0.047 ± 0.0179	0.4788 ± 0.1748	0.0149 ± 0.0024			AA4, CBM13, CBM34, CBM4, CBM48, CBM50, CE4, GH1, GH13, GH133, GH16, GH190, GH2, GH23, GH24, GH25, GH3, GH32, GH36, GH39, GH4, GH53, GH73, GH77, GH94, GT1, GT119, GT2, GT26, GT28, GT35, GT4, GT5, GT51, GT84	97.58	1.69
SUG3743	d__Bacteria;p__Bacteroidota;c__Bacteroidia;o__Bacteroidales;f__Muribaculaceae;g__Sodaliphilus;s__Sodaliphilus sp004557565	0.0645 ± 0.0161	0.2922 ± 0.0408	0.2091 ± 0.044			CBM35, CBM48, CE1, CE11, CE14, CE2, CE4, CE7, CE9, GH109, GH13, GH133, GH139, GH144, GH171, GH18, GH2, GH20, GH23, GH25, GH3, GH53, GH57, GH65, GH73, GH77, GH89, GH9, GH97, GT11, GT119, GT2, GT26, GT28, GT3, GT30, GT35, GT4, GT5, GT51, GT9	90.25	2.86
SUG3744	d__Bacteria;p__Bacteroidota;c__Bacteroidia;o__Flavobacteriales;f__Weeksellaceae;g__Bergeyella;s__Bergeyella zoohelcum	0.0025 ± 0.0005	0.2415 ± 0.0524	0.0026 ± 0.0004			AA2, CBM50, CE11, CE14, CE4, GH171, GH25, GH3, GH73, GT119, GT122, GT19, GT2, GT28, GT30, GT4, GT5, GT51, GT8, GT9	100	0.74
SUG3745	d__Bacteria;p__Bacillota;c__Bacilli;o__Staphylococcales;f__Staphylococcaceae;g__Staphylococcus;s__Staphylococcus chromogenes	0.04 ± 0.0171	0.3228 ± 0.0638	0.0459 ± 0.0148	dfrG		AA3, CBM34, CBM50, CE14, CE9, GH1, GH13, GH170, GH19, GH23, GH32, GH35, GH73, GT119, GT2, GT26, GT28, GT4, GT51	92.11	1.61
SUG3746	d__Bacteria;p__Actinomycetota;c__Actinomycetes;o__Actinomycetales;f__Micrococcaceae;g__Rothia;s__Rothia sp034179845	0.5521 ± 0.2263	0.8357 ± 0.3618	0.0033 ± 0.0007			CE1, CE14, GH15, GH16, GH23, GH76, GT1, GT119, GT2, GT28, GT39, GT4, GT51	91.26	1.71
SUG3747	d__Bacteria;p__Bacillota;c__Bacilli;o__Lactobacillales;f__Streptococcaceae;g__Streptococcus;s__Streptococcus hyovaginalis	0.0346 ± 0.0112	0.3774 ± 0.0822	0.035 ± 0.0042		tcrB	AA1, CBM32, CBM34, CBM41, CBM48, CBM50, CE1, CE4, CE9, GH1, GH101, GH13, GH23, GH25, GH32, GH35, GH36, GH4, GH73, GH77, GT119, GT2, GT28, GT35, GT4, GT5, GT51, GT8	92.57	4.55
SUG3757	d__Archaea;p__Methanobacteriota;c__Methanobacteria;o__Methanobacteriales;f__Methanobacteriaceae;g__Methanocatella;s__Methanocatella sp900769095	0.0435 ± 0.0127	0.2068 ± 0.0326	0.0032 ± 0.0005			GH109, GH154, GT1, GT2, GT28, GT4, GT66, GT81	99.82	0
SUG3748	d__Bacteria;p__Bacillota;c__Bacilli;o__Lactobacillales;f__Lactobacillaceae;g__Limosilactobacillus;s__Limosilactobacillus reuteri_I	0.2428 ± 0.173	0.5805 ± 0.1492	0.3401 ± 0.0353			CBM50, GH120, GH13, GH2, GH25, GH31, GH36, GH42, GH43, GH53, GH65, GH70, GH73, GH8, GT111, GT113, GT119, GT125, GT2, GT28, GT32, GT4, GT51, GT8	97.27	1.18
SUG3749	d__Bacteria;p__Bacillota;c__Bacilli;o__Lactobacillales;f__Lactobacillaceae;g__Lactobacillus;s__Lactobacillus sp910589675	0.1569 ± 0.0677	0.4503 ± 0.0883	0.411 ± 0.0539			CBM32, CBM34, CBM50, CE9, GH1, GH13, GH170, GH25, GH31, GH32, GH36, GH42, GH65, GH68, GH73, GH8, GT1, GT101, GT113, GT119, GT125, GT14, GT2, GT26, GT28, GT32, GT4, GT51, GT8	97.45	0.85
SUG3750	d__Bacteria;p__Actinomycetota;c__Actinomycetes;o__Mycobacteriales;f__Mycobacteriaceae;g__Corynebacterium;s__Corynebacterium sp040946405	0.162 ± 0.0745	0.1841 ± 0.1043	0.0006 ± 0.0001			AA1, CBM48, CE1, CE14, CE5, GH13, GH183, GH19, GH23, GH25, GH3, GH32, GH76, GH77, GT119, GT2, GT20, GT28, GT35, GT39, GT4, GT51, GT53, GT81, GT85, GT87, GT89	96.73	3.26
SUG3751	d__Bacteria;p__Bacillota;c__Bacilli;o__Lactobacillales;f__Lactobacillaceae;g__Lactobacillus;s__Lactobacillus amylovorus	0.7545 ± 0.3738	1.0966 ± 0.2096	1.8924 ± 0.2164	ant(6)-Ia		CBM32, CBM34, CBM41, CBM48, CE9, GH1, GH127, GH13, GH16, GH170, GH2, GH25, GH3, GH31, GH32, GH4, GH42, GH43, GH65, GH68, GH73, GH8, GT119, GT14, GT2, GT26, GT28, GT32, GT35, GT4, GT5, GT51, GT8	98.24	0.27
SUG3752	d__Bacteria;p__Bacillota;c__Clostridia;o__Clostridiales;f__Clostridiaceae;g__Clostridium;s__Clostridium sp000435835	0.0486 ± 0.0145	0.3968 ± 0.0579	0.0151 ± 0.0017			AA2, CBM26, CBM34, CBM4, CBM41, CBM48, CBM50, CE4, CE9, GH1, GH109, GH13, GH16, GH23, GH25, GH3, GH31, GH32, GH36, GH42, GH73, GH77, GH94, GT119, GT2, GT26, GT28, GT35, GT4, GT5, GT51, GT84	90.57	2.57
SUG3753	d__Bacteria;p__Actinomycetota;c__Actinomycetes;o__Actinomycetales;f__Bifidobacteriaceae;g__Bifidobacterium;s__Bifidobacterium mongoliense	0.0028 ± 0.0008	0.0278 ± 0.0197	0.0084 ± 0.0007			CBM13, CBM25, CBM41, CBM48, GH109, GH13, GH23, GH25, GH3, GH30, GH31, GH32, GH36, GH42, GH49, GH51, GH77, GT119, GT2, GT20, GT28, GT35, GT39, GT4, GT51	97.48	1.28
SUG3754	d__Bacteria;p__Actinomycetota;c__Actinomycetes;o__Mycobacteriales;f__Mycobacteriaceae;g__Corynebacterium;s__Corynebacterium sp034091885	0.0957 ± 0.0369	0.1662 ± 0.056	0.0005 ± 0.0001			AA1, CBM48, CE1, CE14, CE5, GH13, GH23, GH25, GH3, GH32, GH76, GH77, GT119, GT2, GT20, GT28, GT35, GT39, GT4, GT51, GT53, GT85, GT87, GT89	99.28	1.6
SUG3755	d__Bacteria;p__Pseudomonadota;c__Gammaproteobacteria;o__Pseudomonadales;f__Moraxellaceae;g__Psychrobacter;s__Psychrobacter sanguinis	0.0039 ± 0.0007	0.0504 ± 0.0236	0.0163 ± 0.0013	aph(3')-Ia		AA1, AA4, AA6, CBM50, CE11, GH103, GH104, GH108, GH19, GH23, GH3, GT119, GT14, GT19, GT2, GT20, GT28, GT30, GT4, GT41, GT51, PL9	98.63	0.32
SUG3756	d__Bacteria;p__Actinomycetota;c__Actinomycetes;o__Mycobacteriales;f__Mycobacteriaceae;g__Corynebacterium;s__Corynebacterium camporealense	0.018 ± 0.0051	0.168 ± 0.0807	0.0013 ± 0.0006			AA3, CBM48, CE1, CE14, CE5, CE9, GH13, GH23, GH3, GH32, GH76, GH77, GT1, GT119, GT2, GT20, GT28, GT35, GT39, GT4, GT51, GT53, GT76, GT81, GT85, GT87, GT89	97.81	2.68
	Unmapped	97.5171 ± 0.6227	93.5815 ± 0.7779	97.0059 ± 0.26

## Sheet: Table S10
Supplementary table S10. The 100 most relatively abundant proteins across all colostrum and milk samples (n = 41).
Protein	Relative intensity
Progestagen associated endometrial protein	119983853659 ± 2939082559
Albumin	119307219512 ± 7835793251
Beta-lactoglobulin-1A/1C (Beta-lactoglobulin IA/IC) (Beta-LG)	64314097561 ± 1556250811
Beta-casein	60376585366 ± 2795883512
Kappa-casein	33211839024 ± 1926925296
Alpha-S2-casein	26100165854 ± 2047762347
Alpha-S1-casein	23724318101 ± 1175245233
Ig-like domain-containing protein	20227365608 ± 2765881959
Alpha-lactalbumin	15631686341 ± 1588219641
Butyrophilin subfamily 1 member A1	14660467188 ± 1304395669
Complement factor B (EC 3.4.21.47) (C3/C5 convertase)	10764679415 ± 1201859659
Milk fat globule EGF and factor V/VIII domain containing	9765910976 ± 590645478
Leucine-rich repeat flightless-interacting protein 2	9540496829 ± 609278827
MDS1 and EVI1 complex locus	9391492002 ± 627636639
Ig lambda chain C region	6142990244 ± 878121604
Whey acidic protein	5341192805 ± 573397864
ribonuclease P (EC 3.1.26.5)	4873396098 ± 323142433
Serum amyloid A protein	4280662343 ± 420840438
Kinesin-like protein	4033587895 ± 421157870
Trypsin (EC 3.4.21.4)	3910253659 ± 212032812
Trypsinogen isoform X1	3910236585 ± 212031043
Serotransferrin	3742322439 ± 397341728
Insulin-like growth factor 2 mRNA-binding protein 1 (IGF-II mRNA-binding protein 1) (VICKZ family member 1)	3534863895 ± 457461971
Tubulin alpha chain	3164898201 ± 184148229
Lactotransferrin (Lactoferrin) (EC 3.4.21.-)	3104813415 ± 149015540
Collagen type III alpha 1 chain	3097582927 ± 455951640
Joining chain of multimeric IgA and IgM	2972075854 ± 111272526
AP2 associated kinase 1	2734173146 ± 688454793
phosphopyruvate hydratase (EC 4.2.1.11) (2-phospho-D-glycerate hydro-lyase)	2726724146 ± 194428790
Coiled-coil domain containing 88A	2597504463 ± 192523370
WD repeat domain 87	2557672439 ± 164719939
Nebulin	2246346195 ± 159602858
Ubiquitin C	2163858537 ± 149182268
Ubiquitin-ribosomal protein eL40 fusion protein	2163858537 ± 149182268
Zinc finger and BTB domain containing 41 (Zinc finger and BTB domain-containing protein 41)	2056528415 ± 464134890
Complement C3	1805939149 ± 100577753
Xanthine dehydrogenase/oxidase (EC 1.17.1.4) (EC 1.17.3.2)	1786866098 ± 167842507
Polynucleotide adenylyltransferase (EC 2.7.7.19)	1731212927 ± 119448487
Xanthine dehydrogenase	1699433659 ± 159249654
Protein 4.1 (Band 4.1) (Erythrocyte membrane protein band 4.1)	1586293871 ± 393458869
Lysosomal trafficking regulator	1586067561 ± 80379949
Lactadherin (MFGM) (Milk fat globule-EGF factor 8) (MFG-E8) (SED1) (Sperm surface protein SP47) (PP47)	1577124878 ± 96045473
Immunoglobulin heavy constant mu	1556902927 ± 112049828
Collagen alpha-1(III) chain preproprotein	1548791463 ± 227975820
ABI family member 3 binding protein	1193118322 ± 128713652
Filamin C	1187971829 ± 52259185
Radixin	1130909415 ± 84442708
Collagen type II alpha 1 chain	1122091659 ± 52806944
Gelsolin (ADF) (Actin-depolymerizing factor)	1110538854 ± 202994227
Apolipoprotein A-I (Apolipoprotein A1)	1102410488 ± 71899006
Ubiquitin-ribosomal protein eS31 fusion protein (Ubiquitin carboxyl extension protein 80)	1083099512 ± 74455978
Collagen type I alpha 1 chain	1082483659 ± 53840765
Polyubiquitin-C [Cleaved into: Ubiquitin-related; Ubiquitin]	1081929268 ± 74591134
Ubiquitin B	1081929268 ± 74591134
Gamma-synuclein	1081053659 ± 74613936
Peptidoglycan-recognition protein	1070823902 ± 85530858
non-specific serine/threonine protein kinase (EC 2.7.11.1)	1066529714 ± 155070721
Alpha-2-macroglobulin	1046763887 ± 124020396
SET binding factor 1	1031061366 ± 85379166
Synaptopodin 2	1004880976 ± 33265056
BRISC and BRCA1-A complex member 2	951454756 ± 214268723
Gelsolin (Actin-depolymerizing factor) (ADF) (Brevin)	927576317 ± 205427236
Calmodulin binding transcription activator 1	914314036 ± 230075598
AP2 associated kinase 1 (AP2-associated protein kinase 1)	911391049 ± 229484931
AP2-associated protein kinase 1 (EC 2.7.11.1) (Adaptor-associated kinase 1)	911391049 ± 229484931
Haptoglobin	806101293 ± 81881960
Thioredoxin-like protein	806101293 ± 81881960
Phosphatidylinositol 5-phosphate 4-kinase type-2 alpha (EC 2.7.1.149) (1-phosphatidylinositol 5-phosphate 4-kinase 2-alpha) (Diphosphoinositide kinase 2-alpha) (Phosphatidylinositol 5-phosphate 4-kinase type II alpha) (PI(5)P 4-kinase type II alpha) (PIP4KII-alpha) (PtdIns(5)P-4-kinase isoform 2-alpha)	772831463 ± 41542367
Phosphatidylinositol 5-phosphate 4-kinase type-2 alpha (EC 2.7.1.149) (1-phosphatidylinositol 5-phosphate 4-kinase 2-alpha) (Diphosphoinositide kinase 2-alpha) (Phosphatidylinositol 5-phosphate 4-kinase type II alpha) (PtdIns(5)P-4-kinase isoform 2-alpha)	772831463 ± 41542367
BPTI/Kunitz inhibitor domain-containing protein	772187024 ± 194734595
Transcriptional regulator ATRX (EC 3.6.4.12) (ATP-dependent helicase ATRX) (X-linked nuclear protein)	770468122 ± 62799731
Ovostatin homolog 2-like	755151756 ± 55326845
Annexin	754717610 ± 26411265
Myosin binding protein C2	736886488 ± 120026749
Calcium-transporting ATPase (EC 7.2.2.10)	733241373 ± 54001516
Unc-79 homolog, NALCN channel complex subunit	726230228 ± 105021211
Basic proline-rich protein	718683171 ± 122226441
SET binding protein 1	691707805 ± 48172175
Ankyrin repeat and FYVE domain containing 1	687374244 ± 56919444
Centrosome and spindle pole associated protein 1	686575805 ± 50363748
Zinc finger homeobox 4	681634561 ± 167893955
N-alpha-acetyltransferase 25, NatB auxiliary subunit	681141220 ± 48588323
RNA helicase	677580552 ± 175129059
Alpha-2-HS-glycoprotein (Fetuin-A)	677236829 ± 46904978
GTPase activating protein and VPS9 domains 1	676759710 ± 46377539
Adhesion G protein-coupled receptor G6	675671707 ± 51427561
Collagen type XI alpha 2 chain	668110732 ± 57943463
long-chain-fatty-acid--CoA ligase (EC 6.2.1.3)	667118521 ± 45913237
Basic, immunoglobulin-like variable motif containing	661458295 ± 138213576
Contactin 1	640613756 ± 51555237
t-SNARE domain containing 1	633375637 ± 67720670
Neurobeachin	616923180 ± 50135366
Transcription activation suppressor family member 2	574607441 ± 36787105
Cytospin-A	557417268 ± 72094117
Growth arrest specific 2 like 3	555318380 ± 166544084
NCK associated protein 5 like (Nck-associated protein 5-like isoform X2) (Nck-associated protein 5-like isoform X3)	548076844 ± 56625692
AF4/FMR2 family member 1 isoform X5 (ALF transcription elongation factor 1)	547883479 ± 130972351
ALF transcription elongation factor 1	547883479 ± 130972351
Hyaluronan and proteoglycan link protein 3	547699024 ± 19535572
	547174374 ± 130873981

[truncated: 3 more sheets: Table S11, Table S12, Table S13]
